# Supplementary material for: Phylogenetic diversity and community structure of Planctomycetota from plant biomass-rich environments
Source: Front Microbiol. 2025 May 29;16:1579219. doi: 10.3389/fmicb.2025.1579219 (PMC12159837; doi:10.3389/fmicb.2025.1579219)
Supplement: Supplementary file 1 [file Table_1.xlsx]

## Sheet: Table S1
Table S1. Sample metadata: environment categories and sample origin, as well as study details.
	Environment
Sample ID	Main category type	Sub-type category	Additional information	Sample origin	Study information
BKA1	AD	AD-biowaste	Reactor fed with agriculture residues and biowaste	Data repository	Calusinska et al. 2018
BKB1	AD	AD-biowaste	Reactor fed with agriculture residues and biowaste	Data repository	Calusinska et al. 2018
BKC1	AD	AD-biowaste	Reactor fed with agriculture residues and biowaste	Data repository	Calusinska et al. 2018
BKD1	AD	AD-biowaste	Reactor fed with agriculture residues and biowaste	Data repository	Calusinska et al. 2018
BKE1	AD	AD-biowaste	Reactor fed with agriculture residues and biowaste	Data repository	Calusinska et al. 2018
BT1	AD	AD-WWTP	Reactor fed with thickened sewage sludge	Data repository	Calusinska et al. 2018
BT12	AD	AD-WWTP	Reactor fed with thickened sewage sludge	Data repository	Calusinska et al. 2018
F9	AD	AD-biowaste	Reactor fed with agriculture residues and biowaste	Data repository	Calusinska et al. 2018
MbioA1	AD	AD-biowaste	Reactor fed with agriculture residues and biowaste	Data repository	Calusinska et al. 2018
MbioB1	AD	AD-biowaste	Reactor fed with agriculture residues and biowaste	Data repository	Calusinska et al. 2018
MbioB12	AD	AD-biowaste	Reactor fed with agriculture residues and biowaste	Data repository	Calusinska et al. 2018
MbioC1	AD	AD-biowaste	Reactor fed with agriculture residues and biowaste	Data repository	Calusinska et al. 2018
MbioC12	AD	AD-biowaste	Reactor fed with agriculture residues and biowaste	Data repository	Calusinska et al. 2018
MbioD1	AD	AD-biowaste	Reactor fed with agriculture residues and biowaste	Data repository	Calusinska et al. 2018
MbioD12	AD	AD-biowaste	Reactor fed with agriculture residues and biowaste	Data repository	Calusinska et al. 2018
MK1	AD	AD-biowaste	Reactor fed with agriculture residues and biowaste	Data repository	Calusinska et al. 2018
NGK12	AD	AD-biowaste	Reactor fed with agriculture residues and biowaste	Data repository	Calusinska et al. 2018
P1	AD	AD-WWTP	Reactor fed with thickened sewage sludge	Data repository	Calusinska et al. 2018
S13	AD	AD-WWTP	Reactor fed with thickened sewage sludge	Data repository	Calusinska et al. 2018
S4	AD	AD-WWTP	Reactor fed with thickened sewage sludge	Data repository	Calusinska et al. 2018
S5	AD	AD-WWTP	Reactor fed with thickened sewage sludge	Data repository	Calusinska et al. 2018
X28xWGxR1	Termite gut	Cavitermes	Humus-feeders	Data repository	Marynowska et al. 2020
X30xnestxR1	Termite nest	Cavitermes	Humus-feeders	Data repository	Marynowska et al. 2020
X30xWGxR1	Termite gut	Cavitermes	Humus-feeders	Data repository	Marynowska et al. 2020
X31xnestxR1	Termite nest	Cavitermes	Humus-feeders	Data repository	Marynowska et al. 2020
X31xWGxR1	Termite gut	Cavitermes	Humus-feeders	Data repository	Marynowska et al. 2020
X32xnestxR1	Termite nest	Cavitermes	Humus-feeders	Data repository	Marynowska et al. 2020
X32xWGxR1	Termite gut	Cavitermes	Humus-feeders	Data repository	Marynowska et al. 2020
X33xnestxR1	Termite nest	Silvestritermes	Humus-feeders	Data repository	Marynowska et al. 2020
X33xWGxR1	Termite gut	Silvestritermes	Humus-feeders	Data repository	Marynowska et al. 2020
X34xnestxR1	Termite nest	Cavitermes	Humus-feeders	Data repository	Marynowska et al. 2020
X34xWGxR1	Termite gut	Cavitermes	Humus-feeders	Data repository	Marynowska et al. 2020
X35xnestxR1	Termite nest	Labiotermes	Humus-feeders	Data repository	Marynowska et al. 2020
X36xnestxR1	Termite nest	Nasutitermitinae	Wood-feeders	Data repository	Marynowska et al. 2020
X37xnestxR1	Termite nest	Cavitermes	Humus-feeders	Data repository	Marynowska et al. 2020
X37xWGxR1	Termite gut	Cavitermes	Humus-feeders	Data repository	Marynowska et al. 2020
X38xnestxR1	Termite nest	Cavitermes	Humus-feeders	Data repository	Marynowska et al. 2020
X38xWGxR1	Termite gut	Cavitermes	Humus-feeders	Data repository	Marynowska et al. 2020
X39xnestxR1	Termite nest	Silvestritermes	Humus-feeders	Data repository	Marynowska et al. 2020
X39xWGxR1	Termite gut	Silvestritermes	Humus-feeders	Data repository	Marynowska et al. 2020
X40xnestxR1	Termite nest	Termes	Wood-feeders	Data repository	Marynowska et al. 2020
X41xnestxR1	Termite nest	Termes	Wood-feeders	Data repository	Marynowska et al. 2020
X41xWGxR1	Termite gut	Termes	Wood-feeders	Data repository	Marynowska et al. 2020
X42xnestxR1	Termite nest	Labiotermes	Humus-feeders	Data repository	Marynowska et al. 2020
X43xnestxR1	Termite nest	Silvestritermes	Humus-feeders	Data repository	Marynowska et al. 2020
X43xWGxR1	Termite gut	Silvestritermes	Humus-feeders	Data repository	Marynowska et al. 2020
X44xWGxR1	Termite gut	Cavitermes	Humus-feeders	Data repository	Marynowska et al. 2020
X45xnestxR1	Termite nest	Cavitermes	Humus-feeders	Data repository	Marynowska et al. 2020
X45xWGxR1	Termite gut	Cavitermes	Humus-feeders	Data repository	Marynowska et al. 2020
X46xnestxR1	Termite nest	Cavitermes	Humus-feeders	Data repository	Marynowska et al. 2020
X46xWGxR1	Termite gut	Cavitermes	Humus-feeders	Data repository	Marynowska et al. 2020
X47xnestxR1	Termite nest	Neocapritermes	Mixed feeders	Data repository	Marynowska et al. 2020
X47xWGxR1	Termite gut	Neocapritermes	Mixed feeders	Data repository	Marynowska et al. 2020
X48xnestxR1	Termite nest	Cavitermes	Humus-feeders	Data repository	Marynowska et al. 2020
X48xWGxR1	Termite gut	Cavitermes	Humus-feeders	Data repository	Marynowska et al. 2020
X49xnestxR1	Termite nest	Cavitermes	Humus-feeders	Data repository	Marynowska et al. 2020
X49xWGxR1	Termite gut	Cavitermes	Humus-feeders	Data repository	Marynowska et al. 2020
X4xWGxR1	Termite gut	Silvestritermes	Humus-feeders	Data repository	Marynowska et al. 2020
A1_P1	Soil	Soil	Cropland	This study	Luxembourg
A2_P1	Soil	Soil	Forest	This study	Luxembourg
A3_P1	Soil	Soil	Grassland	This study	Luxembourg
A4_P1	Soil	Soil	Cropland	This study	Luxembourg
A5_P1	Soil	Soil	Forest	This study	Luxembourg
A6_P1	Soil	High-fens		This study	Belgium
A7_P1	Soil	High-fens		This study	Belgium
A8_P1	Other	Soil-rhizosphere	Forest tree	This study	Luxembourg
B10_P1	Sediment	Sediment	Wetland	This study	Luxembourg
B2_P1	Sediment	Sediment	Wetland	This study	Belgium
B3_P1	Sediment	Sediment	Wetland	This study	Belgium
B4_P1	Sediment	Sediment	Wetland	This study	Luxembourg
B5_P1	Sediment	Sediment	Wetland	This study	Luxembourg
B6_P1	Sediment	High-fens	Wetland	This study	Belgium
B7_P1	Sediment	High-fens	Wetland	This study	Belgium
B8_P1	Sediment	High-fens	Wetland	This study	Belgium
B9_P1	Sediment	Sediment	Wetland	This study	Luxembourg
C1_P1	Other	Decaying biomass	Pond bloom	This study	Luxembourg
C2_P1	Other	Decaying biomass	Lake bloom	This study	Luxembourg
C3_P1	Other	High-fens	Biological mat	This study	Belgium
C4_P1	Other	High-fens	Bloom	This study	Belgium
C5_P1	Other	High-fens	Bloom	This study	Belgium
D2_P1	Other	Compost	Fresh compost amended with cattle manure	This study	Luxembourg
D4_P1	Other	Compost	Fresh compost, mainly leaves	This study	Luxembourg
D5_P1	Other	Compost	Well-digested household compost	This study	Luxembourg
D6_P1	Other	Compost	Fresh compost, mainly leaves	This study	Luxembourg
D7_P1	Other	Manure	Horse manure	This study	Luxembourg
D8_P1	Other	Compost	Well-digested household compost	This study	Luxembourg
E1_P1	Other	Lichen-moss soil	Lichen-covered soil	This study	Luxembourg
E10_P1	Other	Soil-rhizosphere	Fern	This study	Luxembourg
E11_P1	Other	Lichen-moss soil	Lichen thallus	This study	Luxembourg
E12_P1	Other	Lichen-moss soil	Lichen thallus	This study	Luxembourg
E2_P1	Other	Lichen-moss soil	Lichen-covered soil	This study	Luxembourg
E3_P1	Other	Lichen-moss soil	Sphagnum-covered soil	This study	Luxembourg
E4_P1	Other	Lichen-moss soil	Moss-covered soil	This study	Luxembourg
E5_P1	Other	Lichen-moss soil	Sphagnum-covered soil	This study	Luxembourg
E6_P1	Other	Decaying biomass	Decaying tree	This study	Luxembourg
E7_P1	Other	Lichen-moss soil	Sphagnum-covered soil	This study	Luxembourg
E8_P1	Other	Lichen-moss soil	Moss-covered soil	This study	Luxembourg
E9_P1	Other	Soil-rhizosphere	Fern	This study	Luxembourg
F1_P1	Other	Decaying biomass	Fungus-infected tree	This study	Belgium
F3_P1	Other	Decaying biomass	Decaying tree	This study	Luxembourg
F4_P1	Other	Soil-rhizosphere	Forest tree	This study	Luxembourg
F5_P1	Other	Soil-rhizosphere	Forest tree	This study	Luxembourg
W4_P1	Other	Decaying biomass		This study	Luxembourg
CANAkMkG1k20	Soil	Soil	Grassland	Data repository	Luxembourg
GARNkMkA1k20	Soil	Soil	Cropland	Data repository	Luxembourg
GARNkMkF1k20	Soil	Soil	Forest	Data repository	Luxembourg
GARNkMkG1k20	Soil	Soil	Grassland	Data repository	Luxembourg
GOESkOMkA1k20	Soil	Soil	Cropland	Data repository	Luxembourg
GOESkOMkF1k20	Soil	Soil	Forest	Data repository	Luxembourg
GOESkOMkG1k20	Soil	Soil	Grassland	Data repository	Luxembourg
GOSSkLkA1k20	Soil	Soil	Cropland	Data repository	Luxembourg
GOSSkLkG1k20	Soil	Soil	Grassland	Data repository	Luxembourg
GOSSkSkA1k20	Soil	Soil	Cropland	Data repository	Luxembourg
GOSSkSkG1k20	Soil	Soil	Grassland	Data repository	Luxembourg
MERSkLkA1k20	Soil	Soil	Cropland	Data repository	Luxembourg
MERSkLkF1k20	Soil	Soil	Forest	Data repository	Luxembourg
MERSkLkG1k20	Soil	Soil	Grassland	Data repository	Luxembourg
MOESkSkA1k20	Soil	Soil	Cropland	Data repository	Luxembourg
MOESkSkF1k20	Soil	Soil	Forest	Data repository	Luxembourg

## Sheet: Table S2
Table S2. The OTU taxonomy against custom database containing known 16S rRNA gene sequences of Planctomycetota type species and against publicly available SILVA database.
	OTU blast against known type species												OTU taxonomy against SILVA db
OTU	strain	identity	alignment_length	Number of mismatches	Number of gap openings	qstart	qend	sstart	send	e_value	bit	number_identical_matches	phylum	class	order	family	genus
Otu49738	Adhaeretor_mobilis_HG15A2	84.696	477	64	8	1	474	921	1391	1.04e-133	468	404	Planctomycetota	vadinHA49	vadinHA49_or	vadinHA49_fa	vadinHA49_ge
Otu3265	Adhaeretor_mobilis_HG15A2	86.611	478	53	10	1	474	921	1391	1.02e-148	518	414	Planctomycetota	vadinHA49	vadinHA49_or	vadinHA49_fa	vadinHA49_ge
Otu993	Aeoliella_mucimassa_Pan181	88.494	478	44	8	1	474	914	1384	9.95e-164	568	423	Planctomycetota	Planctomycetes	Pirellulales	Pirellulaceae	Termite_planctomycete_cluster
Otu992	Aeoliella_mucimassa_Pan181	88.15	481	39	17	1	473	914	1384	2.15e-160	556	424	Planctomycetota	Planctomycetes	Pirellulales	Pirellulaceae	p-1088-a5_gut_group
Otu9571	Aeoliella_mucimassa_Pan181	97.028	471	14	0	1	471	914	1384	0	793	457	Planctomycetota	Planctomycetes	Pirellulales	Pirellulaceae	Pir4_lineage
Otu7567	Aeoliella_mucimassa_Pan181	89.053	475	46	6	1	473	914	1384	9.86e-169	584	423	Planctomycetota	Planctomycetes	Pirellulales	Pirellulaceae	Termite_planctomycete_cluster
Otu6975	Aeoliella_mucimassa_Pan181	89.053	475	45	7	1	472	914	1384	3.54e-168	582	423	Planctomycetota	Planctomycetes	Pirellulales	Pirellulaceae	Termite_planctomycete_cluster
Otu6839	Aeoliella_mucimassa_Pan181	88.075	478	46	8	1	474	914	1384	2.15e-160	556	421	Planctomycetota	Planctomycetes	Pirellulales	Pirellulaceae	Termite_planctomycete_cluster
Otu66129	Aeoliella_mucimassa_Pan181	88.703	478	43	8	1	474	914	1384	2.14e-165	573	424	Planctomycetota	Planctomycetes	Pirellulales	Pirellulaceae	Termite_planctomycete_cluster
Otu6542	Aeoliella_mucimassa_Pan181	92.781	471	34	0	1	471	914	1384	0	682	437	Planctomycetota	Planctomycetes	Pirellulales	Pirellulaceae	uncultured
Otu6473	Aeoliella_mucimassa_Pan181	87.764	474	53	5	1	472	914	1384	3.59e-158	549	416	Planctomycetota	Planctomycetes	Pirellulales	Pirellulaceae	Termite_planctomycete_cluster
Otu60357	Aeoliella_mucimassa_Pan181	87.605	476	52	5	1	474	914	1384	4.66e-157	545	417	Planctomycetota	Planctomycetes	Pirellulales	Pirellulaceae	Termite_planctomycete_cluster
Otu59741	Aeoliella_mucimassa_Pan181	87.336	458	47	8	21	474	934	1384	1.31e-147	514	400	Planctomycetota	Planctomycetes	Pirellulales	Pirellulaceae	Termite_planctomycete_cluster
Otu59626	Aeoliella_mucimassa_Pan181	88.186	474	51	5	1	472	914	1384	1.66e-161	560	418	Planctomycetota	Planctomycetes	Pirellulales	Pirellulaceae	Termite_planctomycete_cluster
Otu59528	Aeoliella_mucimassa_Pan181	89.03	474	47	5	1	472	914	1384	3.54e-168	582	422	Planctomycetota	Planctomycetes	Pirellulales	Pirellulaceae	Termite_planctomycete_cluster
Otu5670	Aeoliella_mucimassa_Pan181	86.345	476	56	8	1	472	914	1384	1.69e-146	510	411	Planctomycetota	BD7-11	BD7-11_or	BD7-11_fa	BD7-11_ge
Otu55429	Aeoliella_mucimassa_Pan181	94.055	471	28	0	1	471	914	1384	0	715	443	Planctomycetota	Planctomycetes	Pirellulales	Pirellulaceae	uncultured
Otu5023	Aeoliella_mucimassa_Pan181	87.657	478	48	8	1	474	914	1384	4.66e-157	545	419	Planctomycetota	Planctomycetes	Pirellulales	Pirellulaceae	Termite_planctomycete_cluster
Otu49417	Aeoliella_mucimassa_Pan181	93.631	471	30	0	1	471	914	1384	0	704	441	Planctomycetota	Planctomycetes	Pirellulales	Pirellulaceae	uncultured
Otu4616	Aeoliella_mucimassa_Pan181	92.144	471	37	0	1	471	914	1384	0	665	434	Planctomycetota	Planctomycetes	Pirellulales	Pirellulaceae	uncultured
Otu42735	Aeoliella_mucimassa_Pan181	92.781	471	34	0	1	471	914	1384	0	682	437	Planctomycetota	Planctomycetes	Pirellulales	Pirellulaceae	uncultured
Otu41021	Aeoliella_mucimassa_Pan181	92.994	471	33	0	1	471	914	1384	0	688	438	Planctomycetota	Planctomycetes	Pirellulales	Pirellulaceae	uncultured
Otu3677	Aeoliella_mucimassa_Pan181	89.121	478	41	8	1	474	914	1384	9.88e-169	584	426	Planctomycetota	Planctomycetes	Pirellulales	Pirellulaceae	Termite_planctomycete_cluster
Otu3588	Aeoliella_mucimassa_Pan181	92.569	471	35	0	1	471	914	1384	0	676	436	Planctomycetota	Planctomycetes	Pirellulales	Pirellulaceae	uncultured
Otu35207	Aeoliella_mucimassa_Pan181	86.611	478	52	11	1	473	914	1384	1.01e-148	518	414	Planctomycetota	Planctomycetes	Pirellulales	Pirellulaceae	p-1088-a5_gut_group
Otu33711	Aeoliella_mucimassa_Pan181	89.308	477	44	7	1	476	914	1384	5.93e-171	592	426	Planctomycetota	Planctomycetes	uncultured	uncultured_fa	uncultured_ge
Otu24903	Aeoliella_mucimassa_Pan181	92.178	473	35	2	1	473	914	1384	0	667	436	Planctomycetota	Planctomycetes	Pirellulales	Pirellulaceae	uncultured
Otu20605	Aeoliella_mucimassa_Pan181	92.357	471	36	0	1	471	914	1384	0	671	435	Planctomycetota	Planctomycetes	Pirellulales	Pirellulaceae	uncultured
Otu14378	Aeoliella_mucimassa_Pan181	94.292	473	23	4	1	471	914	1384	0	721	446	Planctomycetota	Planctomycetes	Pirellulales	Pirellulaceae	unknown
Otu12545	Aeoliella_mucimassa_Pan181	88.819	474	48	5	1	472	914	1384	1.65e-166	577	421	Planctomycetota	Planctomycetes	Pirellulales	Pirellulaceae	Termite_planctomycete_cluster
Otu12046	Aeoliella_mucimassa_Pan181	92.994	471	33	0	1	471	914	1384	0	688	438	Planctomycetota	Planctomycetes	Pirellulales	Pirellulaceae	uncultured
Otu10589	Aeoliella_mucimassa_Pan181	92.357	471	36	0	1	471	914	1384	0	671	435	Planctomycetota	Planctomycetes	Pirellulales	Pirellulaceae	uncultured
Otu9882	Algisphaera_agarilytica_06SJR6-2	88.075	478	49	8	1	474	872	1345	1.66e-161	560	421	Planctomycetota	Phycisphaerae	Phycisphaerales	Phycisphaeraceae	unknown
Otu9574	Algisphaera_agarilytica_06SJR6-2	85.773	485	48	15	1	475	872	1345	1.72e-141	494	416	Planctomycetota	Phycisphaerae	Tepidisphaerales	CPla-3_termite_group	CPla-3_termite_group_ge
Otu8281	Algisphaera_agarilytica_06SJR6-2	90.167	478	39	8	1	474	872	1345	3.5e-178	616	431	Planctomycetota	Phycisphaerae	Phycisphaerales	Phycisphaeraceae	uncultured
Otu54124	Algisphaera_agarilytica_06SJR6-2	85.208	480	61	9	1	476	872	1345	1.04e-138	484	409	Planctomycetota	Phycisphaerae	Phycisphaerales	Phycisphaeraceae	uncultured
Otu46928	Algisphaera_agarilytica_06SJR6-2	85.954	477	60	7	1	473	872	1345	2.84e-144	503	410	Planctomycetota	Phycisphaerae	Phycisphaerales	Phycisphaeraceae	SM1A02
Otu43548	Algisphaera_agarilytica_06SJR6-2	90.167	478	39	7	1	474	872	1345	3.5e-178	616	431	Planctomycetota	Phycisphaerae	Phycisphaerales	Phycisphaeraceae	uncultured
Otu41691	Algisphaera_agarilytica_06SJR6-2	85.655	481	56	12	1	475	872	1345	1.72e-141	494	412	Planctomycetota	Phycisphaerae	Tepidisphaerales	CPla-3_termite_group	CPla-3_termite_group_ge
Otu28938	Algisphaera_agarilytica_06SJR6-2	85.447	481	57	12	1	475	872	1345	7.99e-140	488	411	Planctomycetota	Phycisphaerae	Tepidisphaerales	CPla-3_termite_group	CPla-3_termite_group_ge
Otu26358	Algisphaera_agarilytica_06SJR6-2	86.43	479	56	8	1	475	872	1345	3.66e-148	516	414	Planctomycetota	Phycisphaerae	Tepidisphaerales	CPla-3_termite_group	CPla-3_termite_group_ge
Otu25869	Algisphaera_agarilytica_06SJR6-2	88.655	476	49	5	1	473	872	1345	5.93e-166	575	422	Planctomycetota	Phycisphaerae	Phycisphaerales	Phycisphaeraceae	AKYG587
Otu21931	Algisphaera_agarilytica_06SJR6-2	88.518	479	44	10	1	473	872	1345	2.76e-164	569	424	Planctomycetota	Phycisphaerae	Phycisphaerales	Phycisphaeraceae	AKYG587
Otu21363	Algisphaera_agarilytica_06SJR6-2	85.595	479	60	8	1	475	872	1345	1.72e-141	494	410	Planctomycetota	Phycisphaerae	Tepidisphaerales	CPla-3_termite_group	CPla-3_termite_group_ge
Otu13012	Algisphaera_agarilytica_06SJR6-2	87.708	480	47	10	1	474	872	1345	3.6e-158	549	421	Planctomycetota	Phycisphaerae	Tepidisphaerales	CPla-3_termite_group	CPla-3_termite_group_ge
Otu12899	Algisphaera_agarilytica_06SJR6-2	89.353	479	41	8	1	474	872	1345	1.64e-171	593	428	Planctomycetota	Phycisphaerae	Phycisphaerales	Phycisphaeraceae	uncultured
Otu11319	Algisphaera_agarilytica_06SJR6-2	90.377	478	38	8	1	474	872	1345	7.53e-180	621	432	Planctomycetota	Phycisphaerae	Phycisphaerales	Phycisphaeraceae	uncultured
Otu11018	Algisphaera_agarilytica_06SJR6-2	88	475	54	3	1	473	872	1345	5.98e-161	558	418	Planctomycetota	Phycisphaerae	Phycisphaerales	Phycisphaeraceae	uncultured
Otu6451	Alienimonas_chondri_LzC2	91.507	471	40	0	1	471	779	1249	0	649	431	Planctomycetota	Planctomycetes	Planctomycetales	uncultured	uncultured_ge
Otu31946	Alienimonas_chondri_LzC2	91.083	471	42	0	1	471	779	1249	0	638	429	Planctomycetota	Planctomycetes	Planctomycetales	uncultured	uncultured_ge
Otu26307	Alienimonas_chondri_LzC2	91.507	471	40	0	1	471	779	1249	0	649	431	Planctomycetota	Planctomycetes	Planctomycetales	uncultured	uncultured_ge
Otu24176	Alienimonas_chondri_LzC2	91.083	471	42	0	1	471	779	1249	0	638	429	Planctomycetota	Planctomycetes	Planctomycetales	uncultured	uncultured_ge
Otu12071	Alienimonas_chondri_LzC2	90.89	472	41	2	1	471	779	1249	0	632	429	Planctomycetota	Planctomycetes	Planctomycetales	uncultured	uncultured_ge
Otu9773	Anaerobaca_lacustris__M17dextr	88.608	474	52	2	1	473	937	1409	5.93e-166	575	420	Planctomycetota	Phycisphaerae	CCM11a	CCM11a_fa	CCM11a_ge
Otu780	Anaerobaca_lacustris__M17dextr	85.895	475	62	5	1	472	937	1409	1.02e-143	501	408	Planctomycetota	OM190	OM190_or	OM190_fa	OM190_ge
Otu7754	Anaerobaca_lacustris__M17dextr	93.46	474	29	2	1	473	937	1409	0	702	443	Planctomycetota	Phycisphaerae	MSBL9	unknown	unknown
Otu70123	Anaerobaca_lacustris__M17dextr	89.121	478	42	9	1	473	937	1409	2.74e-169	586	426	Planctomycetota	unknown	unknown	unknown	unknown
Otu6653	Anaerobaca_lacustris__M17dextr	88.26	477	48	8	1	473	937	1409	1.28e-162	564	421	Planctomycetota	Phycisphaerae	Pla1_lineage	Pla1_lineage_fa	Pla1_lineage_ge
Otu6632	Anaerobaca_lacustris__M17dextr	87.421	477	50	10	1	471	937	1409	2.15e-155	540	417	Planctomycetota	Planctomycetes	Gemmatales	Gemmataceae	uncultured
Otu6616	Anaerobaca_lacustris__M17dextr	89.03	474	50	2	1	473	937	1409	2.74e-169	586	422	Planctomycetota	Phycisphaerae	CCM11a	CCM11a_fa	CCM11a_ge
Otu5568	Anaerobaca_lacustris__M17dextr	94.969	477	18	6	1	475	937	1409	0	743	453	Planctomycetota	Phycisphaerae	MSBL9	SG8-4	SG8-4_ge
Otu55653	Anaerobaca_lacustris__M17dextr	87.841	477	51	7	1	474	937	1409	2.79e-159	553	419	Planctomycetota	Phycisphaerae	Pla1_lineage	Pla1_lineage_fa	Pla1_lineage_ge
Otu52239	Anaerobaca_lacustris__M17dextr	93.474	475	29	2	1	475	937	1409	0	704	444	Planctomycetota	Phycisphaerae	MSBL9	SG8-4	SG8-4_ge
Otu4793	Anaerobaca_lacustris__M17dextr	87.104	473	60	1	1	472	937	1409	1e-153	534	412	Planctomycetota	OM190	OM190_or	OM190_fa	OM190_ge
Otu4748	Anaerobaca_lacustris__M17dextr	86.892	473	61	1	1	472	937	1409	4.67e-152	529	411	Planctomycetota	OM190	OM190_or	OM190_fa	OM190_ge
Otu46948	Anaerobaca_lacustris__M17dextr	92.632	475	33	1	1	475	937	1409	0	682	440	Planctomycetota	Phycisphaerae	MSBL9	SG8-4	SG8-4_ge
Otu45193	Anaerobaca_lacustris__M17dextr	93.92	477	23	5	1	475	937	1409	0	715	448	Planctomycetota	Phycisphaerae	MSBL9	SG8-4	SG8-4_ge
Otu4100	Anaerobaca_lacustris__M17dextr	88.285	478	49	7	1	476	937	1409	3.59e-163	566	422	Planctomycetota	Phycisphaerae	mle1-8	mle1-8_fa	mle1-8_ge
Otu374	Anaerobaca_lacustris__M17dextr	94.549	477	21	5	1	476	937	1409	0	732	451	Planctomycetota	Phycisphaerae	MSBL9	unknown	unknown
Otu36887	Anaerobaca_lacustris__M17dextr	88.211	475	52	4	1	473	937	1409	1.28e-162	564	419	Planctomycetota	Phycisphaerae	Pla1_lineage	Pla1_lineage_fa	Pla1_lineage_ge
Otu3591	Anaerobaca_lacustris__M17dextr	85.865	474	64	3	1	472	937	1409	1.02e-143	501	407	Planctomycetota	OM190	OM190_or	OM190_fa	OM190_ge
Otu3552	Anaerobaca_lacustris__M17dextr	94.759	477	19	6	1	475	937	1409	0	737	452	Planctomycetota	Phycisphaerae	MSBL9	SG8-4	SG8-4_ge
Otu35327	Anaerobaca_lacustris__M17dextr	88.235	476	50	6	1	473	937	1409	1.28e-162	564	420	Planctomycetota	Phycisphaerae	Pla1_lineage	Pla1_lineage_fa	Pla1_lineage_ge
Otu34334	Anaerobaca_lacustris__M17dextr	93.053	475	31	2	1	475	937	1409	0	693	442	Planctomycetota	Phycisphaerae	MSBL9	SG8-4	SG8-4_ge
Otu342	Anaerobaca_lacustris__M17dextr	94.937	474	22	2	1	473	937	1409	0	741	450	Planctomycetota	Phycisphaerae	MSBL9	KCLunmb-38-53	KCLunmb-38-53_ge
Otu34157	Anaerobaca_lacustris__M17dextr	91.405	477	35	5	1	475	937	1409	0	649	436	Planctomycetota	Phycisphaerae	MSBL9	SG8-4	SG8-4_ge
Otu30828	Anaerobaca_lacustris__M17dextr	88	475	53	4	1	473	937	1409	5.98e-161	558	418	Planctomycetota	Phycisphaerae	CCM11a	CCM11a_fa	CCM11a_ge
Otu30248	Anaerobaca_lacustris__M17dextr	94.118	476	23	4	1	474	937	1409	0	719	448	Planctomycetota	Phycisphaerae	MSBL9	KCLunmb-38-53	KCLunmb-38-53_ge
Otu26226	Anaerobaca_lacustris__M17dextr	89.834	482	37	10	1	479	937	1409	5.93e-176	608	433	Planctomycetota	Phycisphaerae	MSBL9	unknown	unknown
Otu25256	Anaerobaca_lacustris__M17dextr	87.104	473	60	1	1	472	937	1409	1e-153	534	412	Planctomycetota	OM190	OM190_or	OM190_fa	OM190_ge
Otu2399	Anaerobaca_lacustris__M17dextr	93.487	476	25	6	1	473	937	1409	0	702	445	Planctomycetota	Phycisphaerae	MSBL9	SG8-4	SG8-4_ge
Otu20575	Anaerobaca_lacustris__M17dextr	90.356	477	37	8	1	472	937	1409	9.7e-179	617	431	Planctomycetota	Phycisphaerae	MSBL9	GWC2-45-44	GWC2-45-44_ge
Otu20438	Anaerobaca_lacustris__M17dextr	87.212	477	55	5	1	475	937	1409	7.82e-155	538	416	Planctomycetota	Phycisphaerae	unknown	unknown	unknown
Otu1855	Anaerobaca_lacustris__M17dextr	85.895	475	57	9	1	467	937	1409	1.3e-142	497	408	Planctomycetota	Pla3_lineage	Pla3_lineage_or	Pla3_lineage_fa	Pla3_lineage_ge
Otu18038	Anaerobaca_lacustris__M17dextr	87.841	477	50	8	1	473	937	1409	2.78e-159	553	419	Planctomycetota	Phycisphaerae	Pla1_lineage	Pla1_lineage_fa	Pla1_lineage_ge
Otu17921	Anaerobaca_lacustris__M17dextr	88.421	475	51	4	1	473	937	1409	2.76e-164	569	420	Planctomycetota	Phycisphaerae	CCM11a	CCM11a_fa	CCM11a_ge
Otu17880	Anaerobaca_lacustris__M17dextr	87.789	475	54	4	1	473	937	1409	2.78e-159	553	417	Planctomycetota	Phycisphaerae	CCM11a	CCM11a_fa	CCM11a_ge
Otu17267	Anaerobaca_lacustris__M17dextr	86.765	476	57	5	1	473	937	1409	6.06e-151	525	413	Planctomycetota	OM190	OM190_or	OM190_fa	OM190_ge
Otu16805	Anaerobaca_lacustris__M17dextr	85.201	473	64	4	1	467	937	1409	1.31e-137	481	403	Planctomycetota	Pla3_lineage	Pla3_lineage_or	Pla3_lineage_fa	Pla3_lineage_ge
Otu16022	Anaerobaca_lacustris__M17dextr	87.579	475	55	4	1	473	937	1409	1.29e-157	547	416	Planctomycetota	OM190	OM190_or	OM190_fa	OM190_ge
Otu15710	Anaerobaca_lacustris__M17dextr	88.842	475	48	5	1	472	937	1409	4.58e-167	579	422	Planctomycetota	Phycisphaerae	CCM11a	CCM11a_fa	CCM11a_ge
Otu1549	Anaerobaca_lacustris__M17dextr	86.892	473	61	1	1	472	937	1409	4.67e-152	529	411	Planctomycetota	OM190	OM190_or	OM190_fa	OM190_ge
Otu1445	Anaerobaca_lacustris__M17dextr	97.053	475	10	4	1	473	937	1409	0	797	461	Planctomycetota	Phycisphaerae	MSBL9	SG8-4	SG8-4_ge
Otu14301	Anaerobaca_lacustris__M17dextr	86.076	474	63	3	1	472	937	1409	2.19e-145	507	408	Planctomycetota	OM190	OM190_or	OM190_fa	OM190_ge
Otu13780	Anaerobaca_lacustris__M17dextr	87.131	474	58	3	1	472	937	1409	1e-153	534	413	Planctomycetota	OM190	OM190_or	OM190_fa	OM190_ge
Otu9748	Anaerohalosphaera_lusitana_ST-NAGAB-D1	87.002	477	59	2	1	476	903	1377	1.01e-153	534	415	Planctomycetota	Phycisphaerae	mle1-8	mle1-8_fa	mle1-8_ge
Otu9196	Anaerohalosphaera_lusitana_ST-NAGAB-D1	92.211	475	37	0	1	475	903	1377	0	673	438	Planctomycetota	Phycisphaerae	MSBL9	SG8-4	SG8-4_ge
Otu759	Anaerohalosphaera_lusitana_ST-NAGAB-D1	93.082	477	29	4	1	475	903	1377	0	695	444	Planctomycetota	Phycisphaerae	MSBL9	KCLunmb-38-53	KCLunmb-38-53_ge
Otu7069	Anaerohalosphaera_lusitana_ST-NAGAB-D1	87.683	479	52	7	1	476	903	1377	1.01e-158	551	420	Planctomycetota	Phycisphaerae	mle1-8	mle1-8_fa	mle1-8_ge
Otu70270	Anaerohalosphaera_lusitana_ST-NAGAB-D1	87.318	481	47	13	1	473	903	1377	7.78e-155	538	420	Planctomycetota	Phycisphaerae	Phycisphaerales	AKAU3564_sediment_group	AKAU3564_sediment_group_ge
Otu70168	Anaerohalosphaera_lusitana_ST-NAGAB-D1	88.866	476	50	3	1	474	903	1377	3.55e-168	582	423	Planctomycetota	Phycisphaerae	Phycisphaerales	AKAU3564_sediment_group	AKAU3564_sediment_group_ge
Otu6948	Anaerohalosphaera_lusitana_ST-NAGAB-D1	86.82	478	56	7	1	474	903	1377	1.69e-151	527	415	Planctomycetota	Phycisphaerae	mle1-8	mle1-8_fa	mle1-8_ge
Otu57407	Anaerohalosphaera_lusitana_ST-NAGAB-D1	87.185	476	59	2	1	475	903	1377	2.17e-155	540	415	Planctomycetota	Phycisphaerae	Phycisphaerales	AKAU3564_sediment_group	AKAU3564_sediment_group_ge
Otu5692	Anaerohalosphaera_lusitana_ST-NAGAB-D1	89.979	479	42	6	1	477	903	1377	1.27e-177	614	431	Planctomycetota	Phycisphaerae	mle1-8	mle1-8_fa	mle1-8_ge
Otu54921	Anaerohalosphaera_lusitana_ST-NAGAB-D1	90.546	476	43	2	1	475	903	1377	0	628	431	Planctomycetota	Phycisphaerae	Phycisphaerales	AKAU3564_sediment_group	AKAU3564_sediment_group_ge
Otu53481	Anaerohalosphaera_lusitana_ST-NAGAB-D1	88.655	476	52	2	1	475	903	1377	4.61e-167	579	422	Planctomycetota	Phycisphaerae	unknown	unknown	unknown
Otu53343	Anaerohalosphaera_lusitana_ST-NAGAB-D1	89.979	479	42	6	1	477	903	1377	1.27e-177	614	431	Planctomycetota	Phycisphaerae	mle1-8	mle1-8_fa	mle1-8_ge
Otu51820	Anaerohalosphaera_lusitana_ST-NAGAB-D1	88.866	476	50	3	1	474	903	1377	3.55e-168	582	423	Planctomycetota	Phycisphaerae	MSBL9	GWC2-45-44	GWC2-45-44_ge
Otu49969	Anaerohalosphaera_lusitana_ST-NAGAB-D1	87.212	477	58	3	1	476	903	1377	2.18e-155	540	416	Planctomycetota	Phycisphaerae	mle1-8	mle1-8_fa	mle1-8_ge
Otu49815	Anaerohalosphaera_lusitana_ST-NAGAB-D1	88.382	482	40	16	1	473	903	1377	3.57e-163	566	426	Planctomycetota	Phycisphaerae	Pla1_lineage	Pla1_lineage_fa	Pla1_lineage_ge
Otu46119	Anaerohalosphaera_lusitana_ST-NAGAB-D1	92.276	479	33	3	1	479	903	1377	0	676	442	Planctomycetota	Phycisphaerae	MSBL9	SG8-4	SG8-4_ge
Otu45219	Anaerohalosphaera_lusitana_ST-NAGAB-D1	87.785	483	45	12	1	477	903	1377	2.8e-159	553	424	Planctomycetota	Phycisphaerae	mle1-8	mle1-8_fa	mle1-8_ge
Otu4503	Anaerohalosphaera_lusitana_ST-NAGAB-D1	88.285	478	48	7	1	473	903	1377	3.57e-163	566	422	Planctomycetota	Phycisphaerae	Pla1_lineage	Pla1_lineage_fa	Pla1_lineage_ge
Otu43390	Anaerohalosphaera_lusitana_ST-NAGAB-D1	91.004	478	36	7	1	474	903	1377	0	638	435	Planctomycetota	Phycisphaerae	MSBL9	SM23-30	SM23-30_ge
Otu43367	Anaerohalosphaera_lusitana_ST-NAGAB-D1	92.421	475	36	0	1	475	903	1377	0	678	439	Planctomycetota	Phycisphaerae	MSBL9	KCLunmb-38-53	KCLunmb-38-53_ge
Otu43281	Anaerohalosphaera_lusitana_ST-NAGAB-D1	89.54	478	42	8	1	473	903	1377	3.52e-173	599	428	Planctomycetota	Phycisphaerae	Pla1_lineage	Pla1_lineage_fa	Pla1_lineage_ge
Otu40753	Anaerohalosphaera_lusitana_ST-NAGAB-D1	89.308	477	47	4	1	475	903	1377	4.57e-172	595	426	Planctomycetota	Phycisphaerae	Phycisphaerales	AKAU3564_sediment_group	AKAU3564_sediment_group_ge
Otu37871	Anaerohalosphaera_lusitana_ST-NAGAB-D1	89.099	477	47	5	1	474	903	1377	7.64e-170	588	425	Planctomycetota	Phycisphaerae	Phycisphaerales	AKAU3564_sediment_group	AKAU3564_sediment_group_ge
Otu37770	Anaerohalosphaera_lusitana_ST-NAGAB-D1	89.937	477	44	4	1	475	903	1377	4.54e-177	612	429	Planctomycetota	Phycisphaerae	Phycisphaerales	AKAU3564_sediment_group	AKAU3564_sediment_group_ge
Otu37492	Anaerohalosphaera_lusitana_ST-NAGAB-D1	90.586	478	37	8	1	473	903	1377	0	627	433	Planctomycetota	Phycisphaerae	unknown	unknown	unknown
Otu36947	Anaerohalosphaera_lusitana_ST-NAGAB-D1	88.655	476	52	2	1	475	903	1377	4.61e-167	579	422	Planctomycetota	Phycisphaerae	Phycisphaerales	AKAU3564_sediment_group	AKAU3564_sediment_group_ge
Otu3673	Anaerohalosphaera_lusitana_ST-NAGAB-D1	92.632	475	35	0	1	475	903	1377	0	684	440	Planctomycetota	Phycisphaerae	MSBL9	unknown	unknown
Otu35738	Anaerohalosphaera_lusitana_ST-NAGAB-D1	87.11	481	52	9	1	477	903	1377	2.82e-154	536	419	Planctomycetota	Phycisphaerae	mle1-8	mle1-8_fa	mle1-8_ge
Otu35330	Anaerohalosphaera_lusitana_ST-NAGAB-D1	89.916	476	46	2	1	475	903	1377	4.54e-177	612	428	Planctomycetota	Phycisphaerae	Phycisphaerales	AKAU3564_sediment_group	AKAU3564_sediment_group_ge
Otu35322	Anaerohalosphaera_lusitana_ST-NAGAB-D1	92.632	475	35	0	1	475	903	1377	0	684	440	Planctomycetota	Phycisphaerae	MSBL9	SG8-4	SG8-4_ge
Otu35068	Anaerohalosphaera_lusitana_ST-NAGAB-D1	89.895	475	46	2	1	473	903	1377	1.63e-176	610	427	Planctomycetota	Phycisphaerae	MSBL9	unknown	unknown
Otu34754	Anaerohalosphaera_lusitana_ST-NAGAB-D1	89.308	477	47	4	1	475	903	1377	4.57e-172	595	426	Planctomycetota	Phycisphaerae	Phycisphaerales	AKAU3564_sediment_group	AKAU3564_sediment_group_ge
Otu34164	Anaerohalosphaera_lusitana_ST-NAGAB-D1	87.657	478	53	6	1	475	903	1377	1e-158	551	419	Planctomycetota	Phycisphaerae	Phycisphaerales	AKAU3564_sediment_group	AKAU3564_sediment_group_ge
Otu32969	Anaerohalosphaera_lusitana_ST-NAGAB-D1	92.227	476	35	2	1	475	903	1377	0	673	439	Planctomycetota	Phycisphaerae	MSBL9	MSBL9_fa	MSBL9_ge
Otu32916	Anaerohalosphaera_lusitana_ST-NAGAB-D1	88.1	479	51	6	1	477	903	1377	1.3e-162	564	422	Planctomycetota	Phycisphaerae	Phycisphaerales	AKAU3564_sediment_group	AKAU3564_sediment_group_ge
Otu3231	Anaerohalosphaera_lusitana_ST-NAGAB-D1	88.1	479	47	10	1	473	903	1377	1.66e-161	560	422	Planctomycetota	Phycisphaerae	Pla1_lineage	Pla1_lineage_fa	Pla1_lineage_ge
Otu3104	Anaerohalosphaera_lusitana_ST-NAGAB-D1	88.358	481	42	14	1	473	903	1377	3.57e-163	566	425	Planctomycetota	Phycisphaerae	Pla1_lineage	Pla1_lineage_fa	Pla1_lineage_ge
Otu3091	Anaerohalosphaera_lusitana_ST-NAGAB-D1	93.053	475	33	0	1	475	903	1377	0	695	442	Planctomycetota	Phycisphaerae	MSBL9	SG8-4	SG8-4_ge
Otu30082	Anaerohalosphaera_lusitana_ST-NAGAB-D1	89.916	476	46	2	1	475	903	1377	4.54e-177	612	428	Planctomycetota	Phycisphaerae	Phycisphaerales	AKAU3564_sediment_group	AKAU3564_sediment_group_ge
Otu27996	Anaerohalosphaera_lusitana_ST-NAGAB-D1	88.235	476	54	2	1	475	903	1377	9.97e-164	568	420	Planctomycetota	Phycisphaerae	Phycisphaerales	AKAU3564_sediment_group	AKAU3564_sediment_group_ge
Otu26678	Anaerohalosphaera_lusitana_ST-NAGAB-D1	88.912	478	46	7	1	474	903	1377	3.55e-168	582	425	Planctomycetota	Phycisphaerae	MSBL9	GWC2-45-44	GWC2-45-44_ge
Otu26579	Anaerohalosphaera_lusitana_ST-NAGAB-D1	92.469	478	30	6	1	475	903	1377	0	678	442	Planctomycetota	Phycisphaerae	MSBL9	unknown	unknown
Otu26189	Anaerohalosphaera_lusitana_ST-NAGAB-D1	88.05	477	54	3	1	476	903	1377	4.65e-162	562	420	Planctomycetota	Phycisphaerae	mle1-8	mle1-8_fa	mle1-8_ge
Otu25796	Anaerohalosphaera_lusitana_ST-NAGAB-D1	88.26	477	50	6	1	473	903	1377	3.57e-163	566	421	Planctomycetota	Phycisphaerae	Pla1_lineage	Pla1_lineage_fa	Pla1_lineage_ge
Otu25788	Anaerohalosphaera_lusitana_ST-NAGAB-D1	88.285	478	49	7	1	474	903	1377	3.58e-163	566	422	Planctomycetota	Phycisphaerae	MSBL9	GWC2-45-44	GWC2-45-44_ge
Otu25741	Anaerohalosphaera_lusitana_ST-NAGAB-D1	89.144	479	42	7	1	473	903	1377	7.62e-170	588	427	Planctomycetota	OM190	OM190_or	OM190_fa	OM190_ge
Otu25732	Anaerohalosphaera_lusitana_ST-NAGAB-D1	91.023	479	35	8	1	475	903	1377	0	640	436	Planctomycetota	Phycisphaerae	MSBL9	SM23-30	SM23-30_ge
Otu25268	Anaerohalosphaera_lusitana_ST-NAGAB-D1	90.188	479	39	8	1	475	903	1377	9.76e-179	617	432	Planctomycetota	Phycisphaerae	MSBL9	unknown	unknown
Otu24753	Anaerohalosphaera_lusitana_ST-NAGAB-D1	88.912	478	47	6	1	475	903	1377	9.9e-169	584	425	Planctomycetota	Phycisphaerae	Phycisphaerales	AKAU3564_sediment_group	AKAU3564_sediment_group_ge
Otu24228	Anaerohalosphaera_lusitana_ST-NAGAB-D1	93.053	475	33	0	1	475	903	1377	0	695	442	Planctomycetota	Phycisphaerae	MSBL9	SG8-4	SG8-4_ge
Otu22241	Anaerohalosphaera_lusitana_ST-NAGAB-D1	90.566	477	41	4	1	475	903	1377	0	628	432	Planctomycetota	Phycisphaerae	MSBL9	unknown	unknown
Otu21915	Anaerohalosphaera_lusitana_ST-NAGAB-D1	88.309	479	49	6	1	476	903	1377	9.99e-164	568	423	Planctomycetota	Phycisphaerae	mle1-8	mle1-8_fa	mle1-8_ge
Otu21524	Anaerohalosphaera_lusitana_ST-NAGAB-D1	88.445	476	53	2	1	475	903	1377	2.14e-165	573	421	Planctomycetota	Phycisphaerae	Phycisphaerales	AKAU3564_sediment_group	AKAU3564_sediment_group_ge
Otu19762	Anaerohalosphaera_lusitana_ST-NAGAB-D1	87.164	483	47	11	1	476	903	1377	1.01e-153	534	421	Planctomycetota	Phycisphaerae	mle1-8	mle1-8_fa	mle1-8_ge
Otu1963	Anaerohalosphaera_lusitana_ST-NAGAB-D1	88.912	478	47	6	1	475	903	1377	9.9e-169	584	425	Planctomycetota	Phycisphaerae	Pla1_lineage	Pla1_lineage_fa	Pla1_lineage_ge
Otu18407	Anaerohalosphaera_lusitana_ST-NAGAB-D1	89.727	477	43	6	1	473	903	1377	7.57e-175	604	428	Planctomycetota	Phycisphaerae	unknown	unknown	unknown
Otu18371	Anaerohalosphaera_lusitana_ST-NAGAB-D1	88.285	478	47	9	1	472	903	1377	1.28e-162	564	422	Planctomycetota	Phycisphaerae	CCM11a	CCM11a_fa	CCM11a_ge
Otu17410	Anaerohalosphaera_lusitana_ST-NAGAB-D1	90.756	476	42	2	1	475	903	1377	0	634	432	Planctomycetota	Phycisphaerae	Phycisphaerales	AKAU3564_sediment_group	AKAU3564_sediment_group_ge
Otu17152	Anaerohalosphaera_lusitana_ST-NAGAB-D1	89.496	476	48	2	1	475	903	1377	9.83e-174	601	426	Planctomycetota	Phycisphaerae	Phycisphaerales	AKAU3564_sediment_group	AKAU3564_sediment_group_ge
Otu16751	Anaerohalosphaera_lusitana_ST-NAGAB-D1	89.308	477	47	4	1	475	903	1377	4.57e-172	595	426	Planctomycetota	Phycisphaerae	Phycisphaerales	AKAU3564_sediment_group	AKAU3564_sediment_group_ge
Otu15152	Anaerohalosphaera_lusitana_ST-NAGAB-D1	92.211	475	35	2	1	473	903	1377	0	671	438	Planctomycetota	Phycisphaerae	MSBL9	KCLunmb-38-53	KCLunmb-38-53_ge
Otu14837	Anaerohalosphaera_lusitana_ST-NAGAB-D1	86.221	479	57	9	1	474	903	1377	1.7e-146	510	413	Planctomycetota	Phycisphaerae	mle1-8	mle1-8_fa	mle1-8_ge
Otu1342	Anaerohalosphaera_lusitana_ST-NAGAB-D1	89.286	476	49	2	1	475	903	1377	4.57e-172	595	425	Planctomycetota	Phycisphaerae	Phycisphaerales	AKAU3564_sediment_group	AKAU3564_sediment_group_ge
Otu13112	Anaerohalosphaera_lusitana_ST-NAGAB-D1	89.331	478	43	8	1	473	903	1377	1.64e-171	593	427	Planctomycetota	Phycisphaerae	CCM11a	CCM11a_fa	CCM11a_ge
Otu12423	Anaerohalosphaera_lusitana_ST-NAGAB-D1	93.684	475	30	0	1	475	903	1377	0	712	445	Planctomycetota	Phycisphaerae	MSBL9	unknown	unknown
Otu12288	Anaerohalosphaera_lusitana_ST-NAGAB-D1	89.562	479	40	8	1	473	903	1377	3.52e-173	599	429	Planctomycetota	unknown	unknown	unknown	unknown
Otu12220	Anaerohalosphaera_lusitana_ST-NAGAB-D1	87.866	478	50	7	1	473	903	1377	7.73e-160	555	420	Planctomycetota	Phycisphaerae	Pla1_lineage	Pla1_lineage_fa	Pla1_lineage_ge
Otu11972	Anaerohalosphaera_lusitana_ST-NAGAB-D1	89.958	478	40	8	1	473	903	1377	1.63e-176	610	430	Planctomycetota	Phycisphaerae	CCM11a	CCM11a_fa	CCM11a_ge
Otu11939	Anaerohalosphaera_lusitana_ST-NAGAB-D1	88.542	480	44	10	1	474	903	1377	7.69e-165	571	425	Planctomycetota	Phycisphaerae	MSBL9	SM23-30	SM23-30_ge
Otu11922	Anaerohalosphaera_lusitana_ST-NAGAB-D1	88.589	482	43	9	1	477	903	1377	5.99e-166	575	427	Planctomycetota	Phycisphaerae	mle1-8	mle1-8_fa	mle1-8_ge
Otu10954	Anaerohalosphaera_lusitana_ST-NAGAB-D1	89.286	476	49	2	1	475	903	1377	4.57e-172	595	425	Planctomycetota	Phycisphaerae	Phycisphaerales	AKAU3564_sediment_group	AKAU3564_sediment_group_ge
Otu10596	Anaerohalosphaera_lusitana_ST-NAGAB-D1	87.866	478	50	7	1	473	903	1377	7.73e-160	555	420	Planctomycetota	OM190	OM190_or	OM190_fa	OM190_ge
Otu10099	Anaerohalosphaera_lusitana_ST-NAGAB-D1	88.889	477	47	6	1	473	903	1377	3.55e-168	582	424	Planctomycetota	Phycisphaerae	CCM11a	CCM11a_fa	CCM11a_ge
Otu9789	Anatilimnocola_aggregata_ETA_A8	94.468	470	26	0	1	470	897	1366	0	725	444	Planctomycetota	Planctomycetes	Pirellulales	Pirellulaceae	unknown
Otu9610	Anatilimnocola_aggregata_ETA_A8	93.404	470	31	0	1	470	897	1366	0	697	439	Planctomycetota	Planctomycetes	Pirellulales	Pirellulaceae	Pirellula
Otu8993	Anatilimnocola_aggregata_ETA_A8	88.025	476	49	6	1	474	897	1366	2.15e-160	556	419	Planctomycetota	Planctomycetes	Pirellulales	Pirellulaceae	Termite_planctomycete_cluster
Otu8457	Anatilimnocola_aggregata_ETA_A8	94.681	470	23	2	1	468	897	1366	0	728	445	Planctomycetota	Planctomycetes	Pirellulales	Pirellulaceae	unknown
Otu8165	Anatilimnocola_aggregata_ETA_A8	94.468	470	26	0	1	470	897	1366	0	725	444	Planctomycetota	Planctomycetes	Pirellulales	Pirellulaceae	Pirellula
Otu5384	Anatilimnocola_aggregata_ETA_A8	94.492	472	22	4	1	470	897	1366	0	725	446	Planctomycetota	Planctomycetes	Pirellulales	Pirellulaceae	Pirellula
Otu53227	Anatilimnocola_aggregata_ETA_A8	96.398	472	13	4	1	470	897	1366	0	774	455	Planctomycetota	Planctomycetes	Pirellulales	Pirellulaceae	Pirellula
Otu51596	Anatilimnocola_aggregata_ETA_A8	93.856	472	25	4	1	470	897	1366	0	708	443	Planctomycetota	Planctomycetes	Pirellulales	Pirellulaceae	Pirellula
Otu48676	Anatilimnocola_aggregata_ETA_A8	93.617	470	30	0	1	470	897	1366	0	704	440	Planctomycetota	Planctomycetes	Pirellulales	Pirellulaceae	unknown
Otu47590	Anatilimnocola_aggregata_ETA_A8	94.292	473	21	6	1	470	897	1366	0	719	446	Planctomycetota	Planctomycetes	Pirellulales	Pirellulaceae	Pirellula
Otu47044	Anatilimnocola_aggregata_ETA_A8	92.994	471	31	2	1	470	897	1366	0	686	438	Planctomycetota	Planctomycetes	Pirellulales	Pirellulaceae	Pirellula
Otu43935	Anatilimnocola_aggregata_ETA_A8	95.127	472	19	4	1	470	897	1366	0	743	449	Planctomycetota	Planctomycetes	Pirellulales	Pirellulaceae	Pirellula
Otu3992	Anatilimnocola_aggregata_ETA_A8	93.617	470	30	0	1	470	897	1366	0	702	440	Planctomycetota	Planctomycetes	Pirellulales	Pirellulaceae	Pirellula
Otu3323	Anatilimnocola_aggregata_ETA_A8	98.938	471	3	2	1	470	897	1366	0	841	466	Planctomycetota	Planctomycetes	Pirellulales	Pirellulaceae	Pirellula
Otu3301	Anatilimnocola_aggregata_ETA_A8	95.319	470	22	0	1	470	897	1366	0	747	448	Planctomycetota	Planctomycetes	Pirellulales	Pirellulaceae	unknown
Otu3011	Anatilimnocola_aggregata_ETA_A8	94.043	470	28	0	1	470	897	1366	0	713	442	Planctomycetota	Planctomycetes	Pirellulales	Pirellulaceae	Pirellula
Otu2983	Anatilimnocola_aggregata_ETA_A8	95.339	472	18	4	1	470	897	1366	0	747	450	Planctomycetota	Planctomycetes	Pirellulales	Pirellulaceae	Pirellula
Otu29417	Anatilimnocola_aggregata_ETA_A8	94.703	472	21	4	1	470	897	1366	0	730	447	Planctomycetota	Planctomycetes	Pirellulales	Pirellulaceae	Pirellula
Otu2841	Anatilimnocola_aggregata_ETA_A8	94.48	471	24	2	1	470	897	1366	0	725	445	Planctomycetota	Planctomycetes	Pirellulales	Pirellulaceae	Pirellula
Otu2760	Anatilimnocola_aggregata_ETA_A8	95.745	470	20	0	1	470	897	1366	0	758	450	Planctomycetota	Planctomycetes	Pirellulales	Pirellulaceae	Pirellula
Otu23584	Anatilimnocola_aggregata_ETA_A8	90.89	472	38	5	1	469	897	1366	0	628	429	Planctomycetota	Planctomycetes	Pirellulales	Pirellulaceae	unknown
Otu18376	Anatilimnocola_aggregata_ETA_A8	94.894	470	24	0	1	470	897	1366	0	736	446	Planctomycetota	Planctomycetes	Pirellulales	Pirellulaceae	Pirellula
Otu18320	Anatilimnocola_aggregata_ETA_A8	93.83	470	29	0	1	470	897	1366	0	708	441	Planctomycetota	Planctomycetes	Pirellulales	Pirellulaceae	unknown
Otu17859	Anatilimnocola_aggregata_ETA_A8	95.532	470	21	0	1	470	897	1366	0	752	449	Planctomycetota	Planctomycetes	Pirellulales	Pirellulaceae	Pirellula
Otu16761	Anatilimnocola_aggregata_ETA_A8	93.404	470	31	0	1	470	897	1366	0	697	439	Planctomycetota	Planctomycetes	Pirellulales	Pirellulaceae	uncultured
Otu14617	Anatilimnocola_aggregata_ETA_A8	94.055	471	26	2	1	470	897	1366	0	713	443	Planctomycetota	Planctomycetes	Pirellulales	Pirellulaceae	Rhodopirellula
Otu14591	Anatilimnocola_aggregata_ETA_A8	92.585	472	29	6	1	468	897	1366	0	673	437	Planctomycetota	Planctomycetes	Pirellulales	Pirellulaceae	unknown
Otu14497	Anatilimnocola_aggregata_ETA_A8	91.121	473	35	5	1	469	897	1366	0	634	431	Planctomycetota	Planctomycetes	Pirellulales	Pirellulaceae	Blastopirellula
Otu12056	Anatilimnocola_aggregata_ETA_A8	93.843	471	27	2	1	470	897	1366	0	708	442	Planctomycetota	Planctomycetes	Pirellulales	Pirellulaceae	Pirellula
Otu12049	Anatilimnocola_aggregata_ETA_A8	92.553	470	35	0	1	470	897	1366	0	675	435	Planctomycetota	Planctomycetes	Pirellulales	Pirellulaceae	unknown
Otu11156	Anatilimnocola_aggregata_ETA_A8	94.468	470	26	0	1	470	897	1366	0	725	444	Planctomycetota	Planctomycetes	Pirellulales	Pirellulaceae	unknown
Otu10604	Anatilimnocola_aggregata_ETA_A8	93.843	471	27	2	1	470	897	1366	0	708	442	Planctomycetota	Planctomycetes	Pirellulales	Pirellulaceae	Pirellula
Otu1021	Anatilimnocola_aggregata_ETA_A8	95.127	472	19	4	1	470	897	1366	0	741	449	Planctomycetota	Planctomycetes	Pirellulales	Pirellulaceae	Pirellula
Otu10131	Anatilimnocola_aggregata_ETA_A8	95.319	470	22	0	1	470	897	1366	0	747	448	Planctomycetota	Planctomycetes	Pirellulales	Pirellulaceae	unknown
Otu9733	Anatilimnocola_floriformis_PX40	90.316	475	36	6	1	470	882	1351	1.25e-177	614	429	Planctomycetota	Planctomycetes	Pirellulales	Pirellulaceae	uncultured
Otu9166	Anatilimnocola_floriformis_PX40	91.789	475	29	8	1	470	882	1351	0	652	436	Planctomycetota	Planctomycetes	Pirellulales	Pirellulaceae	uncultured
Otu7272	Anatilimnocola_floriformis_PX40	90.063	473	38	8	1	467	882	1351	7.47e-175	604	426	Planctomycetota	Planctomycetes	Pirellulales	Pirellulaceae	uncultured
Otu7270	Anatilimnocola_floriformis_PX40	94.468	470	26	0	1	470	882	1351	0	725	444	Planctomycetota	Planctomycetes	Pirellulales	Pirellulaceae	Pirellula
Otu5744	Anatilimnocola_floriformis_PX40	89.619	472	45	4	1	470	882	1351	1.26e-172	597	423	Planctomycetota	Planctomycetes	Pirellulales	Pirellulaceae	uncultured
Otu44912	Anatilimnocola_floriformis_PX40	95.106	470	23	0	1	470	882	1351	0	741	447	Planctomycetota	Planctomycetes	Pirellulales	Pirellulaceae	Pirellula
Otu3316	Anatilimnocola_floriformis_PX40	92.34	470	33	3	1	467	882	1351	0	665	434	Planctomycetota	Planctomycetes	Pirellulales	Pirellulaceae	unknown
Otu21752	Anatilimnocola_floriformis_PX40	94.055	471	26	2	1	470	882	1351	0	713	443	Planctomycetota	Planctomycetes	Pirellulales	Pirellulaceae	Pirellula
Otu2086	Anatilimnocola_floriformis_PX40	95.754	471	18	2	1	470	882	1351	0	758	451	Planctomycetota	Planctomycetes	Pirellulales	Pirellulaceae	Pirellula
Otu1875	Anatilimnocola_floriformis_PX40	96.815	471	13	2	1	470	882	1351	0	785	456	Planctomycetota	Planctomycetes	Pirellulales	Pirellulaceae	Pirellula
Otu18309	Anatilimnocola_floriformis_PX40	93.83	470	29	0	1	470	882	1351	0	708	441	Planctomycetota	Planctomycetes	Pirellulales	Pirellulaceae	unknown
Otu14251	Anatilimnocola_floriformis_PX40	94.043	470	28	0	1	470	882	1351	0	713	442	Planctomycetota	Planctomycetes	Pirellulales	Pirellulaceae	Pirellula
Otu13772	Anatilimnocola_floriformis_PX40	90.254	472	41	5	1	469	882	1351	4.48e-177	612	426	Planctomycetota	Planctomycetes	Pirellulales	Pirellulaceae	Blastopirellula
Otu10704	Anatilimnocola_floriformis_PX40	90.678	472	40	4	1	470	882	1351	0	625	428	Planctomycetota	Planctomycetes	Pirellulales	Pirellulaceae	uncultured
Otu10611	Anatilimnocola_floriformis_PX40	93.404	470	31	0	1	470	882	1351	0	697	439	Planctomycetota	Planctomycetes	Pirellulales	Pirellulaceae	Pirellula
Otu8677	Aquisphaera_giovannonii_OJF2	94.28	472	27	0	1	472	893	1364	0	723	445	Planctomycetota	Planctomycetes	Isosphaerales	Isosphaeraceae	uncultured
Otu73098	Aquisphaera_giovannonii_OJF2	95.339	472	22	0	1	472	893	1364	0	750	450	Planctomycetota	Planctomycetes	Isosphaerales	Isosphaeraceae	Aquisphaera
Otu6446	Aquisphaera_giovannonii_OJF2	97.034	472	14	0	1	472	893	1364	0	795	458	Planctomycetota	Planctomycetes	Isosphaerales	Isosphaeraceae	unknown
Otu6427	Aquisphaera_giovannonii_OJF2	94.492	472	26	0	1	472	893	1364	0	728	446	Planctomycetota	Planctomycetes	Isosphaerales	Isosphaeraceae	uncultured
Otu6227	Aquisphaera_giovannonii_OJF2	93.856	472	29	0	1	472	893	1364	0	712	443	Planctomycetota	Planctomycetes	Isosphaerales	Isosphaeraceae	uncultured
Otu58617	Aquisphaera_giovannonii_OJF2	90.89	472	40	2	1	469	893	1364	0	630	429	Planctomycetota	Planctomycetes	Isosphaerales	Isosphaeraceae	unknown
Otu53904	Aquisphaera_giovannonii_OJF2	83.648	477	67	11	1	471	893	1364	8.09e-125	438	399	Planctomycetota	vadinHA49	vadinHA49_or	vadinHA49_fa	vadinHA49_ge
Otu4862	Aquisphaera_giovannonii_OJF2	96.186	472	18	0	1	472	893	1364	0	773	454	Planctomycetota	Planctomycetes	Isosphaerales	Isosphaeraceae	uncultured
Otu4737	Aquisphaera_giovannonii_OJF2	84.211	475	67	8	1	470	893	1364	8.01e-130	455	400	Planctomycetota	vadinHA49	vadinHA49_or	vadinHA49_fa	vadinHA49_ge
Otu47042	Aquisphaera_giovannonii_OJF2	83.403	476	71	8	1	472	893	1364	1.05e-123	435	397	Planctomycetota	vadinHA49	vadinHA49_or	vadinHA49_fa	vadinHA49_ge
Otu3021	Aquisphaera_giovannonii_OJF2	94.703	472	25	0	1	472	893	1364	0	734	447	Planctomycetota	Planctomycetes	Isosphaerales	Isosphaeraceae	Aquisphaera
Otu29553	Aquisphaera_giovannonii_OJF2	94.748	476	21	1	1	476	893	1364	0	737	451	Planctomycetota	Planctomycetes	Isosphaerales	Isosphaeraceae	Aquisphaera
Otu2915	Aquisphaera_giovannonii_OJF2	85.053	475	64	7	1	471	893	1364	1.71e-136	477	404	Planctomycetota	vadinHA49	vadinHA49_or	vadinHA49_fa	vadinHA49_ge
Otu27708	Aquisphaera_giovannonii_OJF2	94.715	473	23	2	1	472	893	1364	0	734	448	Planctomycetota	Planctomycetes	Isosphaerales	Isosphaeraceae	uncultured
Otu24370	Aquisphaera_giovannonii_OJF2	93.856	472	29	0	1	472	893	1364	0	712	443	Planctomycetota	Planctomycetes	Isosphaerales	Isosphaeraceae	uncultured
Otu23449	Aquisphaera_giovannonii_OJF2	94.28	472	27	0	1	472	893	1364	0	723	445	Planctomycetota	Planctomycetes	Isosphaerales	Isosphaeraceae	uncultured
Otu23380	Aquisphaera_giovannonii_OJF2	92.797	472	34	0	1	472	893	1364	0	684	438	Planctomycetota	Planctomycetes	Isosphaerales	Isosphaeraceae	uncultured
Otu2251	Aquisphaera_giovannonii_OJF2	96.398	472	17	0	1	472	893	1364	0	778	455	Planctomycetota	Planctomycetes	Isosphaerales	Isosphaeraceae	Aquisphaera
Otu17590	Aquisphaera_giovannonii_OJF2	96.617	473	14	2	1	472	893	1364	0	784	457	Planctomycetota	Planctomycetes	Isosphaerales	Isosphaeraceae	Aquisphaera
Otu16803	Aquisphaera_giovannonii_OJF2	83.507	479	65	14	1	472	893	1364	1.05e-123	435	400	Planctomycetota	vadinHA49	vadinHA49_or	vadinHA49_fa	vadinHA49_ge
Otu16140	Aquisphaera_giovannonii_OJF2	90.89	472	42	1	1	471	893	1364	0	632	429	Planctomycetota	Planctomycetes	Isosphaerales	Isosphaeraceae	uncultured
Otu15098	Aquisphaera_giovannonii_OJF2	93.644	472	29	1	1	471	893	1364	0	704	442	Planctomycetota	Planctomycetes	Isosphaerales	Isosphaeraceae	unknown
Otu9580	Aquisphaera_insulae_JC669	84.421	475	67	7	1	471	898	1369	1.73e-131	460	401	Planctomycetota	vadinHA49	vadinHA49_or	vadinHA49_fa	vadinHA49_ge
Otu9258	Aquisphaera_insulae_JC669	86.526	475	59	5	1	473	898	1369	1.01e-148	518	411	Planctomycetota	Phycisphaerae	Phycisphaerales	Phycisphaeraceae	SM1A02
Otu9061	Aquisphaera_insulae_JC669	84.696	477	63	10	1	472	898	1369	1.03e-133	468	404	Planctomycetota	vadinHA49	vadinHA49_or	vadinHA49_fa	vadinHA49_ge
Otu8596	Aquisphaera_insulae_JC669	84.906	477	62	10	1	472	898	1369	2.22e-135	473	405	Planctomycetota	vadinHA49	vadinHA49_or	vadinHA49_fa	vadinHA49_ge
Otu8506	Aquisphaera_insulae_JC669	84.519	478	61	11	1	471	898	1369	1.73e-131	460	404	Planctomycetota	vadinHA49	vadinHA49_or	vadinHA49_fa	vadinHA49_ge
Otu8041	Aquisphaera_insulae_JC669	83.613	476	70	8	1	472	898	1369	2.25e-125	440	398	Planctomycetota	vadinHA49	vadinHA49_or	vadinHA49_fa	vadinHA49_ge
Otu7509	Aquisphaera_insulae_JC669	92.812	473	30	4	1	470	898	1369	0	682	439	Planctomycetota	Planctomycetes	Isosphaerales	Isosphaeraceae	uncultured
Otu7271	Aquisphaera_insulae_JC669	84.1	478	64	12	1	472	898	1369	1.04e-128	451	402	Planctomycetota	vadinHA49	vadinHA49_or	vadinHA49_fa	vadinHA49_ge
Otu6823	Aquisphaera_insulae_JC669	84.067	477	66	10	1	472	898	1369	1.04e-128	451	401	Planctomycetota	vadinHA49	vadinHA49_or	vadinHA49_fa	vadinHA49_ge
Otu6807	Aquisphaera_insulae_JC669	83.824	476	68	9	1	471	898	1369	1.74e-126	444	399	Planctomycetota	vadinHA49	vadinHA49_or	vadinHA49_fa	vadinHA49_ge
Otu60590	Aquisphaera_insulae_JC669	96.61	472	16	0	1	472	898	1369	0	784	456	Planctomycetota	Planctomycetes	Isosphaerales	Isosphaeraceae	Aquisphaera
Otu6039	Aquisphaera_insulae_JC669	83.438	477	69	10	1	472	898	1369	1.05e-123	435	398	Planctomycetota	vadinHA49	vadinHA49_or	vadinHA49_fa	vadinHA49_ge
Otu53567	Aquisphaera_insulae_JC669	94.715	473	23	2	1	472	898	1369	0	734	448	Planctomycetota	Planctomycetes	Isosphaerales	Isosphaeraceae	uncultured
Otu5024	Aquisphaera_insulae_JC669	84.067	477	66	10	1	472	898	1369	1.04e-128	451	401	Planctomycetota	vadinHA49	vadinHA49_or	vadinHA49_fa	vadinHA49_ge
Otu49019	Aquisphaera_insulae_JC669	92.373	472	34	1	1	470	898	1369	0	671	436	Planctomycetota	Planctomycetes	Isosphaerales	Isosphaeraceae	uncultured
Otu48958	Aquisphaera_insulae_JC669	92.585	472	33	2	1	470	898	1369	0	676	437	Planctomycetota	Planctomycetes	Isosphaerales	Isosphaeraceae	uncultured
Otu47490	Aquisphaera_insulae_JC669	93.235	473	30	2	1	472	898	1369	0	695	441	Planctomycetota	Planctomycetes	Isosphaerales	Isosphaeraceae	uncultured
Otu44696	Aquisphaera_insulae_JC669	84.034	476	68	8	1	472	898	1369	1.04e-128	451	400	Planctomycetota	vadinHA49	vadinHA49_or	vadinHA49_fa	vadinHA49_ge
Otu44643	Aquisphaera_insulae_JC669	84.277	477	65	9	1	472	898	1369	2.24e-130	457	402	Planctomycetota	vadinHA49	vadinHA49_or	vadinHA49_fa	vadinHA49_ge
Otu43004	Aquisphaera_insulae_JC669	94.068	472	28	0	1	472	898	1369	0	717	444	Planctomycetota	Planctomycetes	Isosphaerales	Isosphaeraceae	uncultured
Otu37788	Aquisphaera_insulae_JC669	84.906	477	62	10	1	472	898	1369	2.22e-135	473	405	Planctomycetota	ODP123	ODP123_or	ODP123_fa	ODP123_ge
Otu36503	Aquisphaera_insulae_JC669	94.068	472	27	1	1	471	898	1369	0	715	444	Planctomycetota	Planctomycetes	Isosphaerales	Isosphaeraceae	uncultured
Otu3597	Aquisphaera_insulae_JC669	84.421	475	67	7	1	471	898	1369	1.73e-131	460	401	Planctomycetota	vadinHA49	vadinHA49_or	vadinHA49_fa	vadinHA49_ge
Otu35031	Aquisphaera_insulae_JC669	90.89	472	42	1	1	471	898	1369	0	632	429	Planctomycetota	Planctomycetes	Isosphaerales	Isosphaeraceae	uncultured
Otu30928	Aquisphaera_insulae_JC669	94.492	472	26	0	1	472	898	1369	0	728	446	Planctomycetota	Planctomycetes	Isosphaerales	Isosphaeraceae	unknown
Otu29427	Aquisphaera_insulae_JC669	92.812	473	32	2	1	472	898	1369	0	684	439	Planctomycetota	Planctomycetes	Isosphaerales	Isosphaeraceae	uncultured
Otu28658	Aquisphaera_insulae_JC669	94.703	472	25	0	1	472	898	1369	0	734	447	Planctomycetota	Planctomycetes	Isosphaerales	Isosphaeraceae	uncultured
Otu27946	Aquisphaera_insulae_JC669	84.486	477	63	11	1	471	898	1369	1.73e-131	460	403	Planctomycetota	vadinHA49	vadinHA49_or	vadinHA49_fa	vadinHA49_ge
Otu2676	Aquisphaera_insulae_JC669	97.034	472	14	0	1	472	898	1369	0	795	458	Planctomycetota	Planctomycetes	Isosphaerales	Isosphaeraceae	Aquisphaera
Otu24659	Aquisphaera_insulae_JC669	93.856	472	29	0	1	472	898	1369	0	712	443	Planctomycetota	Planctomycetes	Isosphaerales	Isosphaeraceae	uncultured
Otu24326	Aquisphaera_insulae_JC669	88.025	476	51	6	1	474	898	1369	5.99e-161	558	419	Planctomycetota	unknown	unknown	unknown	unknown
Otu2361	Aquisphaera_insulae_JC669	84.519	478	62	12	1	472	898	1369	4.81e-132	462	404	Planctomycetota	vadinHA49	vadinHA49_or	vadinHA49_fa	vadinHA49_ge
Otu22850	Aquisphaera_insulae_JC669	84.31	478	63	12	1	472	898	1369	2.24e-130	457	403	Planctomycetota	vadinHA49	vadinHA49_or	vadinHA49_fa	vadinHA49_ge
Otu21726	Aquisphaera_insulae_JC669	84.375	480	59	15	1	472	898	1369	2.24e-130	457	405	Planctomycetota	vadinHA49	vadinHA49_or	vadinHA49_fa	vadinHA49_ge
Otu19056	Aquisphaera_insulae_JC669	92.194	474	33	4	1	472	898	1369	0	667	437	Planctomycetota	Planctomycetes	Isosphaerales	Isosphaeraceae	uncultured
Otu18700	Aquisphaera_insulae_JC669	93.432	472	31	0	1	472	898	1369	0	701	441	Planctomycetota	Planctomycetes	Isosphaerales	Isosphaeraceae	uncultured
Otu18240	Aquisphaera_insulae_JC669	85.146	478	59	12	1	472	898	1369	4.77e-137	479	407	Planctomycetota	vadinHA49	vadinHA49_or	vadinHA49_fa	vadinHA49_ge
Otu16968	Aquisphaera_insulae_JC669	93.644	472	28	2	1	470	898	1369	0	704	442	Planctomycetota	Planctomycetes	Isosphaerales	Isosphaeraceae	uncultured
Otu1691	Aquisphaera_insulae_JC669	84.792	480	57	16	1	472	898	1369	1.03e-133	468	407	Planctomycetota	vadinHA49	vadinHA49_or	vadinHA49_fa	vadinHA49_ge
Otu16474	Aquisphaera_insulae_JC669	83.891	478	65	12	1	472	898	1369	4.84e-127	446	401	Planctomycetota	vadinHA49	vadinHA49_or	vadinHA49_fa	vadinHA49_ge
Otu13463	Aquisphaera_insulae_JC669	94.492	472	26	0	1	472	898	1369	0	728	446	Planctomycetota	Planctomycetes	Isosphaerales	Isosphaeraceae	uncultured
Otu13433	Aquisphaera_insulae_JC669	93.658	473	27	3	1	471	898	1369	0	704	443	Planctomycetota	Planctomycetes	Isosphaerales	Isosphaeraceae	uncultured
Otu11964	Aquisphaera_insulae_JC669	84.1	478	63	13	1	471	898	1369	3.74e-128	449	402	Planctomycetota	vadinHA49	vadinHA49_or	vadinHA49_fa	vadinHA49_ge
Otu10771	Aquisphaera_insulae_JC669	91.737	472	39	0	1	472	898	1369	0	656	433	Planctomycetota	Planctomycetes	Isosphaerales	Isosphaeraceae	uncultured
Otu10512	Aquisphaera_insulae_JC669	93.644	472	28	2	1	470	898	1369	0	704	442	Planctomycetota	Planctomycetes	Isosphaerales	Isosphaeraceae	uncultured
Otu10501	Aquisphaera_insulae_JC669	89.308	477	42	9	1	473	898	1369	2.12e-170	590	426	Planctomycetota	Planctomycetes	unknown	unknown	unknown
Otu10495	Aquisphaera_insulae_JC669	96.398	472	17	0	1	472	898	1369	0	778	455	Planctomycetota	Planctomycetes	Isosphaerales	Isosphaeraceae	Aquisphaera
Otu10250	Aquisphaera_insulae_JC669	84.277	477	65	10	1	472	898	1369	2.24e-130	457	402	Planctomycetota	vadinHA49	vadinHA49_or	vadinHA49_fa	vadinHA49_ge
Otu10060	Aquisphaera_insulae_JC669	84.76	479	59	14	1	472	898	1369	1.03e-133	468	406	Planctomycetota	vadinHA49	vadinHA49_or	vadinHA49_fa	vadinHA49_ge
Otu9708	Aureliella_helgolandensis_Q31a	95.522	469	19	2	1	468	904	1371	0	749	448	Planctomycetota	Planctomycetes	Pirellulales	Pirellulaceae	Pirellula
Otu9334	Aureliella_helgolandensis_Q31a	92.111	469	33	4	1	466	904	1371	0	658	432	Planctomycetota	Planctomycetes	Pirellulales	Pirellulaceae	Rhodopirellula
Otu70618	Aureliella_helgolandensis_Q31a	95.106	470	19	4	1	468	904	1371	0	737	447	Planctomycetota	Planctomycetes	Pirellulales	Pirellulaceae	Pirellula
Otu63511	Aureliella_helgolandensis_Q31a	88.347	472	44	7	1	465	904	1371	2.11e-160	556	417	Planctomycetota	Planctomycetes	Pirellulales	Pirellulaceae	unknown
Otu3148	Aureliella_helgolandensis_Q31a	95.329	471	18	4	1	470	904	1371	0	745	449	Planctomycetota	Planctomycetes	Pirellulales	Pirellulaceae	Pirellula
Otu30093	Aureliella_helgolandensis_Q31a	97.872	470	6	4	1	468	904	1371	0	809	460	Planctomycetota	Planctomycetes	Pirellulales	Pirellulaceae	Pirellula
Otu19982	Aureliella_helgolandensis_Q31a	87.846	469	52	5	1	465	904	1371	4.57e-157	545	412	Planctomycetota	Planctomycetes	Pirellulales	Pirellulaceae	unknown
Otu19432	Aureliella_helgolandensis_Q31a	98.504	468	7	0	1	468	904	1371	0	826	461	Planctomycetota	Planctomycetes	Pirellulales	Pirellulaceae	Pirellula
Otu16135	Aureliella_helgolandensis_Q31a	97.009	468	14	0	1	468	904	1371	0	787	454	Planctomycetota	Planctomycetes	Pirellulales	Pirellulaceae	Pirellula
Otu4860	Blastopirellula_marina_SH106	90.909	473	37	5	1	470	879	1348	0	630	430	Planctomycetota	Planctomycetes	Pirellulales	Pirellulaceae	uncultured
Otu23384	Blastopirellula_retiformator_Enr8	90.042	472	43	4	1	470	886	1355	5.81e-176	608	425	Planctomycetota	Planctomycetes	Planctomycetales	uncultured	uncultured_ge
Otu27975	Blastopirellula_sedimini_JC732	93.404	470	31	0	1	470	831	1300	0	697	439	Planctomycetota	Planctomycetes	Pirellulales	Pirellulaceae	Pirellula
Otu23803	Blastopirellula_sedimini_JC732	95.532	470	21	0	1	470	831	1300	0	752	449	Planctomycetota	Planctomycetes	Pirellulales	Pirellulaceae	unknown
Otu22916	Blastopirellula_sedimini_JC732	94.068	472	24	4	1	470	831	1300	0	713	444	Planctomycetota	Planctomycetes	Pirellulales	Pirellulaceae	unknown
Otu18398	Blastopirellula_sedimini_JC732	93.83	470	29	0	1	470	831	1300	0	708	441	Planctomycetota	Planctomycetes	Pirellulales	Pirellulaceae	unknown
Otu16739	Blastopirellula_sedimini_JC732	94.068	472	24	4	1	470	831	1300	0	713	444	Planctomycetota	Planctomycetes	Pirellulales	Pirellulaceae	Blastopirellula
Otu72189	Botrimarina_colliarenosi_Pla108	88.445	476	47	7	1	472	904	1375	9.91e-164	568	421	Planctomycetota	Planctomycetes	Pirellulales	Pirellulaceae	Termite_planctomycete_cluster
Otu68735	Botrimarina_colliarenosi_Pla108	90.105	475	41	6	1	472	904	1375	4.51e-177	612	428	Planctomycetota	Planctomycetes	Pirellulales	Pirellulaceae	unknown
Otu57818	Botrimarina_colliarenosi_Pla108	85.625	480	55	13	1	474	904	1375	6.16e-141	492	411	Planctomycetota	OM190	OM190_or	OM190_fa	OM190_ge
Otu5701	Botrimarina_colliarenosi_Pla108	92.857	476	26	6	1	472	904	1375	0	684	442	Planctomycetota	Planctomycetes	Pirellulales	Pirellulaceae	Pir4_lineage
Otu4947	Botrimarina_colliarenosi_Pla108	88.025	476	51	6	1	474	904	1375	5.99e-161	558	419	Planctomycetota	Planctomycetes	Pirellulales	Pirellulaceae	p-1088-a5_gut_group
Otu36116	Botrimarina_colliarenosi_Pla108	95.127	472	23	0	1	472	904	1375	0	745	449	Planctomycetota	Planctomycetes	Pirellulales	Pirellulaceae	Pir4_lineage
Otu1442	Botrimarina_colliarenosi_Pla108	85.031	481	55	14	1	473	904	1375	2.23e-135	473	409	Planctomycetota	Planctomycetes	Pirellulales	Pirellulaceae	p-1088-a5_gut_group
Otu12050	Botrimarina_colliarenosi_Pla108	89.076	476	45	6	1	473	904	1375	9.86e-169	584	424	Planctomycetota	Planctomycetes	Pirellulales	Pirellulaceae	Termite_planctomycete_cluster
Otu11007	Botrimarina_colliarenosi_Pla108	93.856	472	29	0	1	472	904	1375	0	712	443	Planctomycetota	Planctomycetes	Pirellulales	Pirellulaceae	Pir4_lineage
Otu6965	Botrimarina_hoheduenensis_Pla111	92.6	473	30	5	1	471	905	1374	0	675	438	Planctomycetota	Planctomycetes	Pirellulales	Pirellulaceae	uncultured
Otu6856	Botrimarina_hoheduenensis_Pla111	92.357	471	35	1	1	471	905	1374	0	669	435	Planctomycetota	Planctomycetes	Pirellulales	Pirellulaceae	Pir4_lineage
Otu2744	Botrimarina_hoheduenensis_Pla111	92.144	471	36	1	1	471	905	1374	0	664	434	Planctomycetota	Planctomycetes	Pirellulales	Pirellulaceae	Pir4_lineage
Otu20336	Botrimarina_hoheduenensis_Pla111	94.692	471	24	1	1	471	905	1374	0	730	446	Planctomycetota	Planctomycetes	Pirellulales	Pirellulaceae	unknown
Otu14690	Botrimarina_hoheduenensis_Pla111	86.402	478	52	13	1	473	905	1374	1.7e-146	510	413	Planctomycetota	OM190	OM190_or	OM190_fa	OM190_ge
Otu13752	Botrimarina_hoheduenensis_Pla111	87.342	474	54	6	1	472	905	1374	7.77e-155	538	414	Planctomycetota	OM190	OM190_or	OM190_fa	OM190_ge
Otu8387	Botrimarina_mediterranea_Spa11	84.906	477	63	8	1	474	904	1374	2.23e-135	473	405	Planctomycetota	vadinHA49	vadinHA49_or	vadinHA49_fa	vadinHA49_ge
Otu6344	Botrimarina_mediterranea_Spa11	94.268	471	27	0	1	471	904	1374	0	721	444	Planctomycetota	Planctomycetes	Pirellulales	Pirellulaceae	uncultured
Otu4736	Botrimarina_mediterranea_Spa11	85.924	476	60	6	1	474	904	1374	1.02e-143	501	409	Planctomycetota	vadinHA49	vadinHA49_or	vadinHA49_fa	vadinHA49_ge
Otu40491	Botrimarina_mediterranea_Spa11	95.541	471	21	0	1	471	904	1374	0	754	450	Planctomycetota	Planctomycetes	Pirellulales	Pirellulaceae	uncultured
Otu36282	Botrimarina_mediterranea_Spa11	87.029	478	51	10	1	474	904	1374	4.7e-152	529	416	Planctomycetota	vadinHA49	vadinHA49_or	vadinHA49_fa	vadinHA49_ge
Otu3558	Botrimarina_mediterranea_Spa11	85.504	476	62	6	1	474	904	1374	2.22e-140	490	407	Planctomycetota	vadinHA49	vadinHA49_or	vadinHA49_fa	vadinHA49_ge
Otu35476	Botrimarina_mediterranea_Spa11	84.696	477	64	8	1	474	904	1374	1.04e-133	468	404	Planctomycetota	vadinHA49	vadinHA49_or	vadinHA49_fa	vadinHA49_ge
Otu35441	Botrimarina_mediterranea_Spa11	92.797	472	32	2	1	471	904	1374	0	682	438	Planctomycetota	Planctomycetes	Pirellulales	Pirellulaceae	Pirellula
Otu3379	Botrimarina_mediterranea_Spa11	93.235	473	28	3	1	471	904	1374	0	693	441	Planctomycetota	Planctomycetes	Pirellulales	Pirellulaceae	uncultured
Otu30112	Botrimarina_mediterranea_Spa11	85.115	477	62	8	1	474	904	1374	4.8e-137	479	406	Planctomycetota	vadinHA49	vadinHA49_or	vadinHA49_fa	vadinHA49_ge
Otu29946	Botrimarina_mediterranea_Spa11	93.869	473	27	2	1	473	904	1374	0	712	444	Planctomycetota	Planctomycetes	Pirellulales	Pirellulaceae	uncultured
Otu2822	Botrimarina_mediterranea_Spa11	93.474	475	23	7	1	471	904	1374	0	699	444	Planctomycetota	Planctomycetes	Pirellulales	Pirellulaceae	uncultured
Otu26160	Botrimarina_mediterranea_Spa11	89.218	473	47	4	1	471	904	1374	7.59e-170	588	422	Planctomycetota	Phycisphaerae	Phycisphaerales	Phycisphaeraceae	SM1A02
Otu25537	Botrimarina_mediterranea_Spa11	92.812	473	30	4	1	471	904	1374	0	682	439	Planctomycetota	Planctomycetes	Pirellulales	Pirellulaceae	uncultured
Otu24742	Botrimarina_mediterranea_Spa11	85.325	477	61	9	1	474	904	1374	1.03e-138	484	407	Planctomycetota	vadinHA49	vadinHA49_or	vadinHA49_fa	vadinHA49_ge
Otu24590	Botrimarina_mediterranea_Spa11	92.389	473	32	4	1	471	904	1374	0	671	437	Planctomycetota	Planctomycetes	Pirellulales	Pirellulaceae	uncultured
Otu21979	Botrimarina_mediterranea_Spa11	92.781	471	34	0	1	471	904	1374	0	682	437	Planctomycetota	Planctomycetes	Pirellulales	Pirellulaceae	uncultured
Otu13736	Botrimarina_mediterranea_Spa11	94.268	471	27	0	1	471	904	1374	0	721	444	Planctomycetota	Planctomycetes	Pirellulales	Pirellulaceae	Pir4_lineage
Otu11540	Botrimarina_mediterranea_Spa11	99.788	471	1	0	1	471	904	1374	0	865	470	Planctomycetota	Planctomycetes	Pirellulales	Pirellulaceae	Pir4_lineage
Otu10411	Botrimarina_mediterranea_Spa11	87.631	477	48	11	1	472	904	1374	1.67e-156	544	418	Planctomycetota	Phycisphaerae	Phycisphaerales	Phycisphaeraceae	uncultured
Otu9077	Bremerella_alba_FF15	94.255	470	27	0	1	470	835	1304	0	719	443	Planctomycetota	Planctomycetes	Pirellulales	Pirellulaceae	Pirellula
Otu70141	Bremerella_alba_FF15	95.957	470	19	0	1	470	835	1304	0	763	451	Planctomycetota	Planctomycetes	Pirellulales	Pirellulaceae	unknown
Otu6268	Bremerella_alba_FF15	95.319	470	22	0	1	470	835	1304	0	747	448	Planctomycetota	Planctomycetes	Pirellulales	Pirellulaceae	Pirellula
Otu43541	Bremerella_alba_FF15	89.286	476	42	8	1	473	835	1304	7.62e-170	588	425	Planctomycetota	Planctomycetes	Pirellulales	Pirellulaceae	Termite_planctomycete_cluster
Otu30848	Bremerella_alba_FF15	94.692	471	21	4	1	468	835	1304	0	728	446	Planctomycetota	Planctomycetes	Pirellulales	Pirellulaceae	unknown
Otu22427	Bremerella_alba_FF15	94.492	472	22	4	1	470	835	1304	0	725	446	Planctomycetota	Planctomycetes	Pirellulales	Pirellulaceae	Pirellula
Otu15946	Bremerella_alba_FF15	95.319	470	22	0	1	470	835	1304	0	747	448	Planctomycetota	Planctomycetes	Pirellulales	Pirellulaceae	Pirellula
Otu14973	Bremerella_alba_FF15	87.841	477	48	7	1	474	835	1304	1e-158	551	419	Planctomycetota	Planctomycetes	Pirellulales	Pirellulaceae	Termite_planctomycete_cluster
Otu8105	Bremerella_cremea_LHWP2	93.617	470	30	0	1	470	861	1330	0	702	440	Planctomycetota	Planctomycetes	Pirellulales	Pirellulaceae	unknown
Otu59710	Bremerella_cremea_LHWP2	87.421	477	50	7	1	474	861	1330	2.17e-155	540	417	Planctomycetota	Planctomycetes	Pirellulales	Pirellulaceae	Termite_planctomycete_cluster
Otu5823	Bremerella_cremea_LHWP2	91.507	471	38	2	1	470	861	1330	0	647	431	Planctomycetota	Planctomycetes	Pirellulales	Pirellulaceae	Blastopirellula
Otu35218	Bremerella_cremea_LHWP2	88.703	478	39	14	1	471	861	1330	2.75e-164	569	424	Planctomycetota	Planctomycetes	Pirellulales	Pirellulaceae	p-1088-a5_gut_group
Otu33338	Bremerella_cremea_LHWP2	93.191	470	32	0	1	470	861	1330	0	691	438	Planctomycetota	Planctomycetes	Pirellulales	Pirellulaceae	unknown
Otu20756	Bremerella_cremea_LHWP2	94.055	471	26	2	1	470	861	1330	0	713	443	Planctomycetota	Planctomycetes	Pirellulales	Pirellulaceae	Pirellula
Otu8217	Bremerella_volcania_Pan97	95.541	471	19	2	1	470	886	1355	0	752	450	Planctomycetota	Planctomycetes	Pirellulales	Pirellulaceae	Pirellula
Otu67154	Bremerella_volcania_Pan97	87.631	477	49	8	1	474	886	1355	4.66e-157	545	418	Planctomycetota	Planctomycetes	Pirellulales	Pirellulaceae	Termite_planctomycete_cluster
Otu65267	Bremerella_volcania_Pan97	88.1	479	46	7	1	477	886	1355	6.03e-161	558	422	Planctomycetota	Planctomycetes	Pirellulales	Pirellulaceae	Termite_planctomycete_cluster
Otu62887	Bremerella_volcania_Pan97	87.212	477	51	7	1	474	886	1355	1.01e-153	534	416	Planctomycetota	Planctomycetes	Pirellulales	Pirellulaceae	Termite_planctomycete_cluster
Otu60201	Bremerella_volcania_Pan97	86.82	478	51	8	1	474	886	1355	2.18e-150	523	415	Planctomycetota	Planctomycetes	Pirellulales	Pirellulaceae	Termite_planctomycete_cluster
Otu21579	Bremerella_volcania_Pan97	87.841	477	48	7	1	474	886	1355	1e-158	551	419	Planctomycetota	Planctomycetes	Pirellulales	Pirellulaceae	Termite_planctomycete_cluster
Otu14965	Bremerella_volcania_Pan97	89.474	475	42	7	1	472	886	1355	1.63e-171	593	425	Planctomycetota	Planctomycetes	Pirellulales	Pirellulaceae	Termite_planctomycete_cluster
Otu11940	Bremerella_volcania_Pan97	92.766	470	34	0	1	470	886	1355	0	680	436	Planctomycetota	Planctomycetes	Pirellulales	Pirellulaceae	Candidatus_Anammoximicrobium
Otu63489	Bythoypirellula_polymerisocia_Pla144	89.286	476	43	8	1	472	918	1389	2.11e-170	590	425	Planctomycetota	Planctomycetes	Pirellulales	Pirellulaceae	Termite_planctomycete_cluster
Otu58892	Bythoypirellula_polymerisocia_Pla144	88.285	478	46	9	1	474	918	1389	1.29e-162	564	422	Planctomycetota	Planctomycetes	Pirellulales	Pirellulaceae	Termite_planctomycete_cluster
Otu5017	Bythoypirellula_polymerisocia_Pla144	98.093	472	9	0	1	472	918	1389	0	822	463	Planctomycetota	Planctomycetes	Pirellulales	Pirellulaceae	unknown
Otu28898	Candidatus_Brocadia_pituitae	84.167	480	65	9	1	475	966	1439	8.1e-130	455	404	Planctomycetota	Brocadiae	SM23-32	SM23-32_fa	SM23-32_ge
Otu2759	Candidatus_Brocadia_pituitae	85.325	477	63	5	1	473	966	1439	2.86e-139	486	407	Planctomycetota	Pla4_lineage	Pla4_lineage_or	Pla4_lineage_fa	Pla4_lineage_ge
Otu24998	Candidatus_Brocadia_pituitae	83.958	480	64	11	1	473	966	1439	1.35e-127	448	403	Planctomycetota	vadinHA49	vadinHA49_or	vadinHA49_fa	vadinHA49_ge
Otu24895	Candidatus_Brocadia_pituitae	84.211	475	70	4	1	471	966	1439	2.23e-130	457	400	Planctomycetota	vadinHA49	vadinHA49_or	vadinHA49_fa	vadinHA49_ge
Otu19769	Candidatus_Brocadia_pituitae	85.924	476	61	4	1	472	966	1439	2.83e-144	503	409	Planctomycetota	Pla4_lineage	Pla4_lineage_or	Pla4_lineage_fa	Pla4_lineage_ge
Otu1897	Candidatus_Brocadia_pituitae	84.937	478	57	11	1	467	966	1439	2.84e-134	470	406	Planctomycetota	Pla4_lineage	Pla4_lineage_or	Pla4_lineage_fa	Pla4_lineage_ge
Otu18817	Candidatus_Brocadia_pituitae	83.755	474	63	11	4	470	969	1435	2.93e-124	436	397	Planctomycetota	Brocadiae	SM23-32	SM23-32_fa	SM23-32_ge
Otu20291	Candidatus_Jettenia_caeni	83.784	481	61	14	1	469	907	1382	2.24e-125	440	403	Planctomycetota	Pla4_lineage	Pla4_lineage_or	Pla4_lineage_fa	Pla4_lineage_ge
Otu1201	Candidatus_Jettenia_caeni	82.708	480	68	13	1	469	907	1382	4.88e-117	412	397	Planctomycetota	Pla4_lineage	Pla4_lineage_or	Pla4_lineage_fa	Pla4_lineage_ge
Otu18583	Candidatus_Kuenenia_stuttgartiensis	84.421	475	68	5	1	473	912	1382	4.82e-132	462	401	Planctomycetota	vadinHA49	vadinHA49_or	vadinHA49_fa	vadinHA49_ge
Otu9391	Candidatus_Scalindua_brodae	84.277	477	65	9	1	471	896	1368	2.23e-130	457	402	Planctomycetota	unknown	unknown	unknown	unknown
Otu7913	Candidatus_Scalindua_brodae	87.131	474	58	3	1	472	896	1368	1e-153	534	413	Planctomycetota	BD7-11	BD7-11_or	BD7-11_fa	BD7-11_ge
Otu68563	Candidatus_Scalindua_brodae	84.277	477	65	9	1	471	896	1368	2.23e-130	457	402	Planctomycetota	vadinHA49	vadinHA49_or	vadinHA49_fa	vadinHA49_ge
Otu62970	Candidatus_Scalindua_brodae	87.342	474	57	3	1	472	896	1368	2.16e-155	540	414	Planctomycetota	unknown	unknown	unknown	unknown
Otu4724	Candidatus_Scalindua_brodae	86.134	476	60	6	1	473	896	1368	6.1e-146	508	410	Planctomycetota	vadinHA49	vadinHA49_or	vadinHA49_fa	vadinHA49_ge
Otu4205	Candidatus_Scalindua_brodae	85.535	477	59	9	1	471	896	1368	2.2e-140	490	408	Planctomycetota	vadinHA49	vadinHA49_or	vadinHA49_fa	vadinHA49_ge
Otu3341	Candidatus_Scalindua_brodae	85.474	475	65	4	1	473	896	1368	6.15e-141	492	406	Planctomycetota	vadinHA49	vadinHA49_or	vadinHA49_fa	vadinHA49_ge
Otu28528	Candidatus_Scalindua_brodae	85.263	475	64	5	1	471	896	1368	1.02e-138	484	405	Planctomycetota	vadinHA49	vadinHA49_or	vadinHA49_fa	vadinHA49_ge
Otu25008	Candidatus_Scalindua_brodae	84.842	475	66	5	1	471	896	1368	2.22e-135	473	403	Planctomycetota	vadinHA49	vadinHA49_or	vadinHA49_fa	vadinHA49_ge
Otu22697	Candidatus_Scalindua_brodae	86.134	476	60	6	1	473	896	1368	6.1e-146	508	410	Planctomycetota	vadinHA49	vadinHA49_or	vadinHA49_fa	vadinHA49_ge
Otu12847	Candidatus_Scalindua_brodae	85.654	474	66	2	1	473	896	1368	1.32e-142	497	406	Planctomycetota	vadinHA49	vadinHA49_or	vadinHA49_fa	vadinHA49_ge
Otu12584	Candidatus_Scalindua_brodae	86.076	474	63	3	1	472	896	1368	2.19e-145	507	408	Planctomycetota	BD7-11	BD7-11_or	BD7-11_fa	BD7-11_ge
Otu10918	Candidatus_Scalindua_brodae	84.134	479	63	12	1	472	896	1368	1.04e-128	451	403	Planctomycetota	vadinHA49	vadinHA49_or	vadinHA49_fa	vadinHA49_ge
Otu8254	Caulifigura_coniformis_Pan44	95.106	470	23	0	1	470	895	1364	0	741	447	Planctomycetota	Planctomycetes	Planctomycetales	Rubinisphaeraceae	SH-PL14
Otu744	Caulifigura_coniformis_Pan44	99.149	470	4	0	1	470	895	1364	0	846	466	Planctomycetota	Planctomycetes	Planctomycetales	Rubinisphaeraceae	SH-PL14
Otu43604	Caulifigura_coniformis_Pan44	93.644	472	28	2	1	472	895	1364	0	704	442	Planctomycetota	Planctomycetes	Planctomycetales	uncultured	uncultured_ge
Otu33424	Caulifigura_coniformis_Pan44	88.819	474	49	2	1	474	895	1364	4.6e-167	579	421	Planctomycetota	Planctomycetes	uncultured	uncultured_fa	uncultured_ge
Otu25810	Caulifigura_coniformis_Pan44	91.314	472	39	1	1	472	895	1364	0	643	431	Planctomycetota	Planctomycetes	Planctomycetales	uncultured	uncultured_ge
Otu2462	Caulifigura_coniformis_Pan44	88.445	476	47	8	1	474	895	1364	9.95e-164	568	421	Planctomycetota	Planctomycetes	uncultured	uncultured_fa	uncultured_ge
Otu2359	Caulifigura_coniformis_Pan44	90.678	472	41	3	1	471	895	1364	0	625	428	Planctomycetota	Planctomycetes	Planctomycetales	uncultured	uncultured_ge
Otu15877	Caulifigura_coniformis_Pan44	89.809	471	47	1	1	471	895	1364	2.71e-174	603	423	Planctomycetota	Planctomycetes	Planctomycetales	uncultured	uncultured_ge
Otu43789	Crateriforma_conspicua_Mal65	90.909	473	36	7	1	469	906	1375	0	628	430	Planctomycetota	Planctomycetes	Pirellulales	Pirellulaceae	unknown
Otu15061	Crateriforma_conspicua_Mal65	89.619	472	44	5	1	469	906	1375	4.51e-172	595	423	Planctomycetota	Planctomycetes	Pirellulales	Pirellulaceae	unknown
Otu9688	Engelhardtia_mirabilis_Pla86	84.472	483	58	14	1	472	906	1382	1.73e-131	460	408	Planctomycetota	vadinHA49	vadinHA49_or	vadinHA49_fa	vadinHA49_ge
Otu9417	Engelhardtia_mirabilis_Pla86	91.232	479	35	7	1	474	906	1382	0	645	437	Planctomycetota	OM190	OM190_or	OM190_fa	OM190_ge
Otu7550	Engelhardtia_mirabilis_Pla86	93.291	477	29	3	1	474	906	1382	0	701	445	Planctomycetota	OM190	OM190_or	OM190_fa	OM190_ge
Otu7517	Engelhardtia_mirabilis_Pla86	88.1	479	48	8	1	472	906	1382	1.66e-161	560	422	Planctomycetota	OM190	OM190_or	OM190_fa	OM190_ge
Otu7356	Engelhardtia_mirabilis_Pla86	91.441	479	34	7	1	474	906	1382	0	651	438	Planctomycetota	OM190	OM190_or	OM190_fa	OM190_ge
Otu70456	Engelhardtia_mirabilis_Pla86	85.27	482	55	15	1	471	906	1382	3.68e-138	483	411	Planctomycetota	vadinHA49	vadinHA49_or	vadinHA49_fa	vadinHA49_ge
Otu6956	Engelhardtia_mirabilis_Pla86	92.453	477	33	3	1	474	906	1382	0	678	441	Planctomycetota	OM190	OM190_or	OM190_fa	OM190_ge
Otu66968	Engelhardtia_mirabilis_Pla86	84.76	479	63	9	1	471	906	1382	7.97e-135	472	406	Planctomycetota	BD7-11	BD7-11_or	BD7-11_fa	BD7-11_ge
Otu6434	Engelhardtia_mirabilis_Pla86	93.501	477	29	2	1	475	906	1382	0	708	446	Planctomycetota	OM190	OM190_or	OM190_fa	OM190_ge
Otu5900	Engelhardtia_mirabilis_Pla86	85.177	479	58	10	1	468	906	1382	4.73e-137	479	408	Planctomycetota	OM190	OM190_or	OM190_fa	OM190_ge
Otu55100	Engelhardtia_mirabilis_Pla86	93.067	476	30	3	1	473	907	1382	0	693	443	Planctomycetota	OM190	OM190_or	OM190_fa	OM190_ge
Otu52171	Engelhardtia_mirabilis_Pla86	92.902	479	29	5	1	476	906	1382	0	691	445	Planctomycetota	OM190	OM190_or	OM190_fa	OM190_ge
Otu5096	Engelhardtia_mirabilis_Pla86	91.614	477	38	2	1	475	906	1382	0	658	437	Planctomycetota	OM190	OM190_or	OM190_fa	OM190_ge
Otu5053	Engelhardtia_mirabilis_Pla86	93.319	479	25	7	1	474	906	1382	0	701	447	Planctomycetota	OM190	OM190_or	OM190_fa	OM190_ge
Otu47891	Engelhardtia_mirabilis_Pla86	91.649	479	34	6	1	475	906	1382	0	658	439	Planctomycetota	OM190	OM190_or	OM190_fa	OM190_ge
Otu4654	Engelhardtia_mirabilis_Pla86	84.551	479	64	9	1	471	906	1382	3.71e-133	466	405	Planctomycetota	BD7-11	BD7-11_or	BD7-11_fa	BD7-11_ge
Otu41738	Engelhardtia_mirabilis_Pla86	84.2	481	63	11	1	472	906	1382	8.05e-130	455	405	Planctomycetota	vadinHA49	vadinHA49_or	vadinHA49_fa	vadinHA49_ge
Otu4113	Engelhardtia_mirabilis_Pla86	90.586	478	40	5	1	474	906	1382	0	628	433	Planctomycetota	OM190	OM190_or	OM190_fa	OM190_ge
Otu4052	Engelhardtia_mirabilis_Pla86	91.405	477	38	3	1	474	906	1382	0	651	436	Planctomycetota	OM190	OM190_or	OM190_fa	OM190_ge
Otu40369	Engelhardtia_mirabilis_Pla86	84.855	482	59	12	1	473	906	1382	2.23e-135	473	409	Planctomycetota	unknown	unknown	unknown	unknown
Otu3713	Engelhardtia_mirabilis_Pla86	91.632	478	35	5	1	474	906	1382	0	656	438	Planctomycetota	OM190	OM190_or	OM190_fa	OM190_ge
Otu3561	Engelhardtia_mirabilis_Pla86	92.243	477	34	3	1	474	906	1382	0	673	440	Planctomycetota	OM190	OM190_or	OM190_fa	OM190_ge
Otu34441	Engelhardtia_mirabilis_Pla86	84.583	480	65	9	1	474	906	1382	1.04e-133	468	406	Planctomycetota	unknown	unknown	unknown	unknown
Otu34122	Engelhardtia_mirabilis_Pla86	84.2	481	65	11	1	474	906	1382	2.25e-130	457	405	Planctomycetota	vadinHA49	vadinHA49_or	vadinHA49_fa	vadinHA49_ge
Otu3407	Engelhardtia_mirabilis_Pla86	93.096	478	29	4	1	475	906	1382	0	697	445	Planctomycetota	OM190	OM190_or	OM190_fa	OM190_ge
Otu32897	Engelhardtia_mirabilis_Pla86	92.453	477	33	3	1	474	906	1382	0	678	441	Planctomycetota	OM190	OM190_or	OM190_fa	OM190_ge
Otu3287	Engelhardtia_mirabilis_Pla86	91.023	479	36	7	1	474	906	1382	0	640	436	Planctomycetota	OM190	OM190_or	OM190_fa	OM190_ge
Otu3227	Engelhardtia_mirabilis_Pla86	87.238	478	53	6	1	471	906	1382	7.75e-155	538	417	Planctomycetota	OM190	OM190_or	OM190_fa	OM190_ge
Otu3220	Engelhardtia_mirabilis_Pla86	92.05	478	33	5	1	474	906	1382	0	667	440	Planctomycetota	OM190	OM190_or	OM190_fa	OM190_ge
Otu3158	Engelhardtia_mirabilis_Pla86	92.453	477	33	3	1	474	906	1382	0	678	441	Planctomycetota	OM190	OM190_or	OM190_fa	OM190_ge
Otu2839	Engelhardtia_mirabilis_Pla86	92.872	477	31	3	1	474	906	1382	0	689	443	Planctomycetota	OM190	OM190_or	OM190_fa	OM190_ge
Otu27265	Engelhardtia_mirabilis_Pla86	92.453	477	33	3	1	474	906	1382	0	678	441	Planctomycetota	OM190	OM190_or	OM190_fa	OM190_ge
Otu24476	Engelhardtia_mirabilis_Pla86	85	480	60	12	1	471	906	1382	1.71e-136	477	408	Planctomycetota	vadinHA49	vadinHA49_or	vadinHA49_fa	vadinHA49_ge
Otu22405	Engelhardtia_mirabilis_Pla86	91.824	477	37	2	1	475	906	1382	0	664	438	Planctomycetota	OM190	OM190_or	OM190_fa	OM190_ge
Otu2053	Engelhardtia_mirabilis_Pla86	92.662	477	32	3	1	474	906	1382	0	684	442	Planctomycetota	OM190	OM190_or	OM190_fa	OM190_ge
Otu19797	Engelhardtia_mirabilis_Pla86	83.61	482	64	14	1	472	906	1382	8.1e-125	438	403	Planctomycetota	vadinHA49	vadinHA49_or	vadinHA49_fa	vadinHA49_ge
Otu18950	Engelhardtia_mirabilis_Pla86	84.969	479	65	7	1	474	906	1382	4.8e-137	479	407	Planctomycetota	vadinHA49	vadinHA49_or	vadinHA49_fa	vadinHA49_ge
Otu1824	Engelhardtia_mirabilis_Pla86	92.243	477	35	2	1	475	906	1382	0	675	440	Planctomycetota	OM190	OM190_or	OM190_fa	OM190_ge
Otu17938	Engelhardtia_mirabilis_Pla86	92.872	477	32	2	1	475	906	1382	0	691	443	Planctomycetota	OM190	OM190_or	OM190_fa	OM190_ge
Otu16603	Engelhardtia_mirabilis_Pla86	91.858	479	33	6	1	475	906	1382	0	664	440	Planctomycetota	OM190	OM190_or	OM190_fa	OM190_ge
Otu15470	Engelhardtia_mirabilis_Pla86	91.441	479	35	4	1	475	906	1382	0	652	438	Planctomycetota	OM190	OM190_or	OM190_fa	OM190_ge
Otu15286	Engelhardtia_mirabilis_Pla86	89.727	477	46	3	1	474	906	1382	2.11e-175	606	428	Planctomycetota	OM190	OM190_or	OM190_fa	OM190_ge
Otu1522	Engelhardtia_mirabilis_Pla86	92.872	477	31	3	1	474	906	1382	0	689	443	Planctomycetota	OM190	OM190_or	OM190_fa	OM190_ge
Otu11276	Engelhardtia_mirabilis_Pla86	92.662	477	33	2	1	475	906	1382	0	686	442	Planctomycetota	OM190	OM190_or	OM190_fa	OM190_ge
Otu10339	Engelhardtia_mirabilis_Pla86	90.776	477	41	3	1	474	906	1382	0	634	433	Planctomycetota	OM190	OM190_or	OM190_fa	OM190_ge
Otu9605	Fimbriiglobus_ruber_SP5	94.215	484	20	7	1	482	866	1343	0	732	456	Planctomycetota	Planctomycetes	Gemmatales	Gemmataceae	unknown
Otu8392	Fimbriiglobus_ruber_SP5	93.375	483	23	8	1	479	866	1343	0	706	451	Planctomycetota	Planctomycetes	Gemmatales	Gemmataceae	Fimbriiglobus
Otu7813	Fimbriiglobus_ruber_SP5	88.367	490	41	13	1	486	866	1343	6.1e-166	575	433	Planctomycetota	Planctomycetes	Gemmatales	Gemmataceae	uncultured
Otu72232	Fimbriiglobus_ruber_SP5	90.204	490	32	14	1	486	866	1343	0	625	442	Planctomycetota	Planctomycetes	Gemmatales	Gemmataceae	uncultured
Otu60781	Fimbriiglobus_ruber_SP5	88.912	487	42	7	1	485	866	1342	2.17e-170	590	433	Planctomycetota	Planctomycetes	Gemmatales	Gemmataceae	unknown
Otu55020	Fimbriiglobus_ruber_SP5	92.961	483	26	7	1	480	866	1343	0	697	449	Planctomycetota	Planctomycetes	Gemmatales	Gemmataceae	Fimbriiglobus
Otu53337	Fimbriiglobus_ruber_SP5	92.133	483	30	4	1	480	866	1343	0	675	445	Planctomycetota	Planctomycetes	Gemmatales	Gemmataceae	Fimbriiglobus
Otu4174	Fimbriiglobus_ruber_SP5	88.73	488	42	11	1	485	866	1343	1.01e-168	584	433	Planctomycetota	Planctomycetes	Gemmatales	Gemmataceae	uncultured
Otu38971	Fimbriiglobus_ruber_SP5	94.824	483	17	4	1	480	866	1343	0	747	458	Planctomycetota	Planctomycetes	Gemmatales	Gemmataceae	Fimbriiglobus
Otu3545	Fimbriiglobus_ruber_SP5	87.164	483	50	12	1	476	866	1343	7.84e-155	538	421	Planctomycetota	Planctomycetes	Gemmatales	Gemmataceae	uncultured
Otu32734	Fimbriiglobus_ruber_SP5	92.1	481	33	4	1	479	866	1343	0	673	443	Planctomycetota	Planctomycetes	Gemmatales	Gemmataceae	Gemmata
Otu31015	Fimbriiglobus_ruber_SP5	88.15	481	49	8	1	476	866	1343	3.59e-163	566	424	Planctomycetota	Planctomycetes	Gemmatales	Gemmataceae	uncultured
Otu29861	Fimbriiglobus_ruber_SP5	91.992	487	27	8	1	484	866	1343	0	673	448	Planctomycetota	Planctomycetes	Gemmatales	Gemmataceae	uncultured
Otu27117	Fimbriiglobus_ruber_SP5	91.736	484	24	14	1	474	866	1343	0	658	444	Planctomycetota	Planctomycetes	Gemmatales	Gemmataceae	Fimbriiglobus
Otu2666	Fimbriiglobus_ruber_SP5	88.866	494	31	16	1	486	866	1343	2.82e-169	586	439	Planctomycetota	Planctomycetes	Gemmatales	Gemmataceae	uncultured
Otu26607	Fimbriiglobus_ruber_SP5	88.525	488	44	9	1	486	866	1343	1.31e-167	580	432	Planctomycetota	Planctomycetes	Gemmatales	Gemmataceae	uncultured
Otu25886	Fimbriiglobus_ruber_SP5	90.496	484	36	8	1	480	866	1343	0	630	438	Planctomycetota	Planctomycetes	Gemmatales	Gemmataceae	Fimbriiglobus
Otu25240	Fimbriiglobus_ruber_SP5	91.134	485	29	13	1	478	866	1343	0	645	442	Planctomycetota	Planctomycetes	Gemmatales	Gemmataceae	Fimbriiglobus
Otu21801	Fimbriiglobus_ruber_SP5	89.366	489	38	10	1	486	866	1343	2.8e-174	603	437	Planctomycetota	Planctomycetes	Gemmatales	Gemmataceae	uncultured
Otu19308	Fimbriiglobus_ruber_SP5	91.786	487	28	8	1	484	866	1343	0	667	447	Planctomycetota	Planctomycetes	Gemmatales	Gemmataceae	unknown
Otu18787	Fimbriiglobus_ruber_SP5	91.097	483	33	8	1	478	866	1343	0	645	440	Planctomycetota	Planctomycetes	Gemmatales	Gemmataceae	unknown
Otu18694	Fimbriiglobus_ruber_SP5	93.402	485	20	8	1	480	866	1343	0	708	453	Planctomycetota	Planctomycetes	Gemmatales	Gemmataceae	Fimbriiglobus
Otu17833	Fimbriiglobus_ruber_SP5	91.959	485	25	13	1	478	866	1343	0	667	446	Planctomycetota	Planctomycetes	Gemmatales	Gemmataceae	Fimbriiglobus
Otu17815	Fimbriiglobus_ruber_SP5	90.184	489	34	10	1	486	866	1343	0	625	441	Planctomycetota	Planctomycetes	Gemmatales	Gemmataceae	uncultured
Otu17283	Fimbriiglobus_ruber_SP5	91.546	485	29	10	1	480	866	1343	0	658	444	Planctomycetota	Planctomycetes	Gemmatales	Gemmataceae	unknown
Otu16974	Fimbriiglobus_ruber_SP5	87.942	481	52	4	1	478	866	1343	4.67e-162	562	423	Planctomycetota	Planctomycetes	Gemmatales	Gemmataceae	uncultured
Otu16161	Fimbriiglobus_ruber_SP5	87.81	484	37	16	1	468	866	1343	1.28e-157	547	425	Planctomycetota	Planctomycetes	Gemmatales	Gemmataceae	unknown
Otu12563	Fimbriiglobus_ruber_SP5	93.361	482	24	8	1	478	866	1343	0	706	450	Planctomycetota	Planctomycetes	Gemmatales	Gemmataceae	Fimbriiglobus
Otu11189	Fimbriiglobus_ruber_SP5	92.961	483	26	7	1	480	866	1343	0	697	449	Planctomycetota	Planctomycetes	Gemmatales	Gemmataceae	unknown
Otu10837	Fimbriiglobus_ruber_SP5	92.34	483	28	7	1	479	866	1343	0	678	446	Planctomycetota	Planctomycetes	Gemmatales	Gemmataceae	Fimbriiglobus
Otu7865	Frigoriglobus_tundricola_PL17	82.268	485	66	15	1	469	881	1361	1.06e-113	401	399	Planctomycetota	Pla4_lineage	Pla4_lineage_or	Pla4_lineage_fa	Pla4_lineage_ge
Otu7299	Frigoriglobus_tundricola_PL17	91.959	485	34	5	1	484	881	1361	0	675	446	Planctomycetota	Planctomycetes	Gemmatales	Gemmataceae	Gemmata
Otu6824	Frigoriglobus_tundricola_PL17	93.033	488	19	14	1	480	881	1361	0	699	454	Planctomycetota	Planctomycetes	Gemmatales	Gemmataceae	Gemmata
Otu5872	Frigoriglobus_tundricola_PL17	93.429	487	22	8	1	483	881	1361	0	713	455	Planctomycetota	Planctomycetes	Gemmatales	Gemmataceae	Gemmata
Otu5488	Frigoriglobus_tundricola_PL17	96.066	483	13	6	1	479	881	1361	0	782	464	Planctomycetota	Planctomycetes	Gemmatales	Gemmataceae	Gemmata
Otu4988	Frigoriglobus_tundricola_PL17	91.975	486	31	6	1	483	881	1361	0	675	447	Planctomycetota	Planctomycetes	Gemmatales	Gemmataceae	unknown
Otu4759	Frigoriglobus_tundricola_PL17	87.01	485	50	13	1	476	881	1361	1.01e-153	534	422	Planctomycetota	Planctomycetes	Gemmatales	Gemmataceae	uncultured
Otu4325	Frigoriglobus_tundricola_PL17	88.296	487	50	5	1	486	881	1361	1.7e-166	577	430	Planctomycetota	Planctomycetes	Gemmatales	Gemmataceae	uncultured
Otu3213	Frigoriglobus_tundricola_PL17	91.358	486	35	6	1	484	881	1361	0	658	444	Planctomycetota	Planctomycetes	Gemmatales	Gemmataceae	uncultured
Otu3179	Frigoriglobus_tundricola_PL17	86.128	483	58	9	1	476	881	1361	4.75e-147	512	416	Planctomycetota	Planctomycetes	Gemmatales	Gemmataceae	uncultured
Otu31404	Frigoriglobus_tundricola_PL17	97.297	481	11	2	1	479	881	1361	0	815	468	Planctomycetota	Planctomycetes	Gemmatales	Gemmataceae	Gemmata
Otu31300	Frigoriglobus_tundricola_PL17	96.05	481	17	2	1	479	881	1361	0	782	462	Planctomycetota	Planctomycetes	Gemmatales	Gemmataceae	Gemmata
Otu2388	Frigoriglobus_tundricola_PL17	92.683	492	17	14	1	484	881	1361	0	691	456	Planctomycetota	Planctomycetes	Gemmatales	Gemmataceae	Gemmata
Otu23537	Frigoriglobus_tundricola_PL17	92.946	482	30	3	1	479	881	1361	0	699	448	Planctomycetota	Planctomycetes	Gemmatales	Gemmataceae	Fimbriiglobus
Otu22456	Frigoriglobus_tundricola_PL17	93.154	482	28	5	1	478	881	1361	0	702	449	Planctomycetota	Planctomycetes	Gemmatales	Gemmataceae	Gemmata
Otu20638	Frigoriglobus_tundricola_PL17	89.419	482	50	1	1	482	881	1361	2.15e-175	606	431	Planctomycetota	Planctomycetes	Gemmatales	Gemmataceae	uncultured
Otu16734	Frigoriglobus_tundricola_PL17	96.273	483	16	2	1	483	881	1361	0	791	465	Planctomycetota	Planctomycetes	Gemmatales	Gemmataceae	Gemmata
Otu16422	Frigoriglobus_tundricola_PL17	87.216	485	49	12	1	476	881	1361	2.18e-155	540	423	Planctomycetota	Planctomycetes	Gemmatales	Gemmataceae	uncultured
Otu13799	Frigoriglobus_tundricola_PL17	92.931	481	32	2	1	479	881	1361	0	699	447	Planctomycetota	Planctomycetes	Gemmatales	Gemmataceae	Gemmata
Otu11820	Frigoriglobus_tundricola_PL17	96.05	481	19	0	1	481	881	1361	0	784	462	Planctomycetota	Planctomycetes	Gemmatales	Gemmataceae	Gemmata
Otu20333	Fuerstiella_marisgermanici_NH11	93.856	472	29	0	1	472	915	1386	0	712	443	Planctomycetota	Planctomycetes	Planctomycetales	Rubinisphaeraceae	uncultured
Otu19364	Fuerstiella_marisgermanici_NH11	98.093	472	9	0	1	472	915	1386	0	822	463	Planctomycetota	Planctomycetes	Planctomycetales	Rubinisphaeraceae	Fuerstia
Otu11854	Fuerstiella_marisgermanici_NH11	95.127	472	23	0	1	472	915	1386	0	745	449	Planctomycetota	Planctomycetes	Planctomycetales	Rubinisphaeraceae	uncultured
Otu10911	Gemmata_algarum_JC673	88.753	489	43	11	1	484	878	1359	7.8e-170	588	434	Planctomycetota	Planctomycetes	Gemmatales	Gemmataceae	uncultured
Otu64798	Gemmata_massiliana_IIL30	90.76	487	38	6	1	487	898	1377	0	643	442	Planctomycetota	Planctomycetes	Gemmatales	Gemmataceae	Gemmata
Otu54509	Gemmata_massiliana_IIL30	95.634	481	17	4	1	477	897	1377	0	769	460	Planctomycetota	Planctomycetes	Gemmatales	Gemmataceae	Gemmata
Otu47339	Gemmata_massiliana_IIL30	87.371	483	52	8	1	476	897	1377	4.68e-157	545	422	Planctomycetota	Planctomycetes	Gemmatales	Gemmataceae	uncultured
Otu22057	Gemmata_massiliana_IIL30	97.308	483	9	4	1	481	897	1377	0	817	470	Planctomycetota	Planctomycetes	Gemmatales	Gemmataceae	Gemmata
Otu19865	Gemmata_massiliana_IIL30	92.623	488	29	6	1	488	897	1377	0	695	452	Planctomycetota	Planctomycetes	Gemmatales	Gemmataceae	Gemmata
Otu17368	Gemmata_massiliana_IIL30	87.603	484	49	10	1	476	897	1377	1.01e-158	551	424	Planctomycetota	Planctomycetes	Gemmatales	Gemmataceae	uncultured
Otu13802	Gemmata_massiliana_IIL30	96.674	481	16	0	1	481	897	1377	0	800	465	Planctomycetota	Planctomycetes	Gemmatales	Gemmataceae	Gemmata
Otu12032	Gemmata_massiliana_IIL30	95.218	481	21	2	1	479	897	1377	0	760	458	Planctomycetota	Planctomycetes	Gemmatales	Gemmataceae	Gemmata
Otu9476	Gemmata_palustris_G18	89.162	489	41	10	1	485	863	1343	3.61e-173	599	436	Planctomycetota	Planctomycetes	Gemmatales	Gemmataceae	uncultured
Otu7960	Gemmata_palustris_G18	88.683	486	50	3	1	486	863	1343	7.84e-170	588	431	Planctomycetota	Planctomycetes	Gemmatales	Gemmataceae	uncultured
Otu64739	Gemmata_palustris_G18	89.344	488	43	7	1	486	863	1343	7.78e-175	604	436	Planctomycetota	Planctomycetes	Gemmatales	Gemmataceae	uncultured
Otu56805	Gemmata_palustris_G18	95.218	481	19	4	1	477	863	1343	0	760	458	Planctomycetota	Planctomycetes	Gemmatales	Gemmataceae	Gemmata
Otu44060	Gemmata_palustris_G18	90.515	485	40	5	1	483	863	1343	0	636	439	Planctomycetota	Planctomycetes	Gemmatales	Gemmataceae	uncultured
Otu24598	Gemmata_palustris_G18	91.564	486	35	6	1	485	863	1343	0	665	445	Planctomycetota	Planctomycetes	Gemmatales	Gemmataceae	uncultured
Otu15890	Gemmata_palustris_G18	88.199	483	50	7	1	478	863	1343	2.79e-164	569	426	Planctomycetota	Planctomycetes	Gemmatales	Gemmataceae	uncultured
Otu15398	Gemmata_palustris_G18	88.889	486	49	3	1	486	863	1343	1.68e-171	593	432	Planctomycetota	Planctomycetes	Gemmatales	Gemmataceae	uncultured
Otu12907	Gemmata_palustris_G18	87.344	482	58	3	1	480	863	1343	3.65e-158	549	421	Planctomycetota	Planctomycetes	Gemmatales	Gemmataceae	uncultured
Otu58054	Gimesia_alba_Pan241w	84.792	480	58	14	1	473	918	1389	1.04e-133	468	407	Planctomycetota	Pla4_lineage	Pla4_lineage_or	Pla4_lineage_fa	Pla4_lineage_ge
Otu1712	Gimesia_alba_Pan241w	86.192	478	54	12	1	472	918	1389	2.19e-145	507	412	Planctomycetota	Phycisphaerae	Phycisphaerales	Phycisphaeraceae	uncultured
Otu37597	Gimesia_algae_Pan161	89.006	473	49	3	1	471	918	1389	3.53e-168	582	421	Planctomycetota	Planctomycetes	uncultured	uncultured_fa	uncultured_ge
Otu22597	Gimesia_algae_Pan161	85.595	479	57	11	1	474	918	1389	6.16e-141	492	410	Planctomycetota	vadinHA49	vadinHA49_or	vadinHA49_fa	vadinHA49_ge
Otu1233	Gimesia_algae_Pan161	87.657	478	46	13	1	471	918	1389	1.67e-156	544	419	Planctomycetota	OM190	OM190_or	OM190_fa	OM190_ge
Otu9862	Gimesia_aquarii_V144	93.053	475	27	6	1	472	917	1388	0	689	442	Planctomycetota	Planctomycetes	Planctomycetales	uncultured	uncultured_ge
Otu8743	Gimesia_aquarii_V144	90.966	476	37	4	1	474	917	1388	0	636	433	Planctomycetota	Planctomycetes	Planctomycetales	uncultured	uncultured_ge
Otu5188	Gimesia_aquarii_V144	92.161	472	37	0	1	472	917	1388	0	667	435	Planctomycetota	Planctomycetes	Planctomycetales	uncultured	uncultured_ge
Otu44766	Gimesia_aquarii_V144	89.03	474	48	3	1	472	917	1388	9.84e-169	584	422	Planctomycetota	Planctomycetes	uncultured	uncultured_fa	uncultured_ge
Otu3567	Gimesia_aquarii_V144	85.954	477	57	10	1	472	917	1388	1.02e-143	501	410	Planctomycetota	OM190	OM190_or	OM190_fa	OM190_ge
Otu25059	Gimesia_aquarii_V144	86.526	475	58	6	1	472	917	1388	1.01e-148	518	411	Planctomycetota	OM190	OM190_or	OM190_fa	OM190_ge
Otu1718	Gimesia_aquarii_V144	92.178	473	35	2	1	472	917	1388	0	667	436	Planctomycetota	Planctomycetes	Planctomycetales	Gimesiaceae	uncultured
Otu12581	Gimesia_aquarii_V144	85.744	477	59	8	1	473	917	1388	4.75e-142	496	409	Planctomycetota	Phycisphaerae	Phycisphaerales	Phycisphaeraceae	Phycisphaera
Otu8408	Gimesia_fumaroli_Enr17	93.008	472	33	0	1	472	918	1389	0	689	439	Planctomycetota	Planctomycetes	Planctomycetales	Gimesiaceae	uncultured
Otu7347	Gimesia_fumaroli_Enr17	93.22	472	32	0	1	472	918	1389	0	695	440	Planctomycetota	Planctomycetes	Planctomycetales	uncultured	uncultured_ge
Otu70690	Gimesia_fumaroli_Enr17	92.017	476	31	6	1	473	918	1389	0	662	438	Planctomycetota	Planctomycetes	Planctomycetales	Rubinisphaeraceae	Planctomicrobium
Otu56222	Gimesia_fumaroli_Enr17	89.895	475	44	3	1	474	918	1389	5.86e-176	608	427	Planctomycetota	Planctomycetes	uncultured	uncultured_fa	uncultured_ge
Otu32584	Gimesia_fumaroli_Enr17	93.235	473	30	2	1	472	918	1389	0	695	441	Planctomycetota	Planctomycetes	Planctomycetales	unknown	unknown
Otu32513	Gimesia_fumaroli_Enr17	89.263	475	46	4	1	473	918	1389	2.12e-170	590	424	Planctomycetota	Planctomycetes	uncultured	uncultured_fa	uncultured_ge
Otu2675	Gimesia_fumaroli_Enr17	91.737	472	39	0	1	472	918	1389	0	656	433	Planctomycetota	Planctomycetes	Planctomycetales	uncultured	uncultured_ge
Otu10508	Gimesia_fumaroli_Enr17	84.486	477	65	9	1	473	918	1389	4.82e-132	462	403	Planctomycetota	Pla4_lineage	Pla4_lineage_or	Pla4_lineage_fa	Pla4_lineage_ge
Otu26900	Gimesia_maris_534-30	92.6	473	33	2	1	472	898	1369	0	678	438	Planctomycetota	Planctomycetes	Planctomycetales	Gimesiaceae	uncultured
Otu9775	Humisphaera_borealis_M1803	95.588	476	18	3	1	475	891	1364	0	760	455	Planctomycetota	Phycisphaerae	Tepidisphaerales	WD2101_soil_group	WD2101_soil_group_ge
Otu64831	Humisphaera_borealis_M1803	85.084	476	66	4	1	472	891	1365	1.33e-137	481	405	Planctomycetota	BD7-11	BD7-11_or	BD7-11_fa	BD7-11_ge
Otu6421	Humisphaera_borealis_M1803	84.632	475	68	4	1	471	891	1364	1.03e-133	468	402	Planctomycetota	BD7-11	BD7-11_or	BD7-11_fa	BD7-11_ge
Otu57931	Humisphaera_borealis_M1803	92.616	474	33	1	1	472	891	1364	0	680	439	Planctomycetota	Phycisphaerae	Tepidisphaerales	WD2101_soil_group	WD2101_soil_group_ge
Otu5424	Humisphaera_borealis_M1803	90.506	474	43	2	1	472	891	1364	0	625	429	Planctomycetota	Phycisphaerae	Tepidisphaerales	Tepidisphaeraceae	Tepidisphaeraceae_ge
Otu524	Humisphaera_borealis_M1803	96.624	474	16	0	1	474	891	1364	0	787	458	Planctomycetota	Phycisphaerae	Tepidisphaerales	WD2101_soil_group	WD2101_soil_group_ge
Otu51763	Humisphaera_borealis_M1803	92.616	474	33	1	1	472	891	1364	0	680	439	Planctomycetota	Phycisphaerae	Tepidisphaerales	WD2101_soil_group	WD2101_soil_group_ge
Otu5046	Humisphaera_borealis_M1803	92.405	474	36	0	1	474	891	1364	0	676	438	Planctomycetota	Phycisphaerae	Tepidisphaerales	WD2101_soil_group	WD2101_soil_group_ge
Otu50129	Humisphaera_borealis_M1803	89.873	474	48	0	1	474	891	1364	1.63e-176	610	426	Planctomycetota	Phycisphaerae	Tepidisphaerales	WD2101_soil_group	WD2101_soil_group_ge
Otu46916	Humisphaera_borealis_M1803	91.139	474	40	2	1	472	891	1364	0	641	432	Planctomycetota	Phycisphaerae	Tepidisphaerales	WD2101_soil_group	WD2101_soil_group_ge
Otu4691	Humisphaera_borealis_M1803	94.526	475	24	2	1	474	891	1364	0	732	449	Planctomycetota	Phycisphaerae	Tepidisphaerales	WD2101_soil_group	WD2101_soil_group_ge
Otu45880	Humisphaera_borealis_M1803	91.561	474	38	2	1	472	891	1364	0	652	434	Planctomycetota	Phycisphaerae	Tepidisphaerales	WD2101_soil_group	WD2101_soil_group_ge
Otu41229	Humisphaera_borealis_M1803	96.203	474	18	0	1	474	891	1364	0	776	456	Planctomycetota	Phycisphaerae	Tepidisphaerales	WD2101_soil_group	WD2101_soil_group_ge
Otu40020	Humisphaera_borealis_M1803	92.405	474	36	0	1	474	891	1364	0	676	438	Planctomycetota	Phycisphaerae	Tepidisphaerales	WD2101_soil_group	WD2101_soil_group_ge
Otu3859	Humisphaera_borealis_M1803	93.249	474	30	2	1	472	891	1364	0	697	442	Planctomycetota	Phycisphaerae	Tepidisphaerales	WD2101_soil_group	WD2101_soil_group_ge
Otu34683	Humisphaera_borealis_M1803	89.54	478	37	8	1	469	891	1364	1.62e-171	593	428	Planctomycetota	Phycisphaerae	Tepidisphaerales	WD2101_soil_group	WD2101_soil_group_ge
Otu34301	Humisphaera_borealis_M1803	92.827	474	34	0	1	474	891	1364	0	688	440	Planctomycetota	Phycisphaerae	Tepidisphaerales	WD2101_soil_group	WD2101_soil_group_ge
Otu3356	Humisphaera_borealis_M1803	93.671	474	30	0	1	474	891	1364	0	710	444	Planctomycetota	Phycisphaerae	Tepidisphaerales	WD2101_soil_group	WD2101_soil_group_ge
Otu33253	Humisphaera_borealis_M1803	93.46	474	27	3	1	470	891	1364	0	701	443	Planctomycetota	Phycisphaerae	Tepidisphaerales	WD2101_soil_group	WD2101_soil_group_ge
Otu32118	Humisphaera_borealis_M1803	92.194	474	35	2	1	472	891	1364	0	669	437	Planctomycetota	Phycisphaerae	Tepidisphaerales	WD2101_soil_group	WD2101_soil_group_ge
Otu30362	Humisphaera_borealis_M1803	91.789	475	35	4	1	472	891	1364	0	658	436	Planctomycetota	Phycisphaerae	Tepidisphaerales	WD2101_soil_group	WD2101_soil_group_ge
Otu29234	Humisphaera_borealis_M1803	93.038	474	31	2	1	472	891	1364	0	691	441	Planctomycetota	Phycisphaerae	Tepidisphaerales	WD2101_soil_group	WD2101_soil_group_ge
Otu28952	Humisphaera_borealis_M1803	90.336	476	42	4	1	474	891	1364	7.53e-180	621	430	Planctomycetota	Phycisphaerae	Tepidisphaerales	WD2101_soil_group	WD2101_soil_group_ge
Otu2782	Humisphaera_borealis_M1803	92.227	476	31	6	1	472	891	1364	0	669	439	Planctomycetota	Phycisphaerae	Tepidisphaerales	WD2101_soil_group	WD2101_soil_group_ge
Otu26424	Humisphaera_borealis_M1803	93.895	475	27	2	1	474	891	1364	0	715	446	Planctomycetota	Phycisphaerae	Tepidisphaerales	WD2101_soil_group	WD2101_soil_group_ge
Otu2624	Humisphaera_borealis_M1803	99.156	474	4	0	1	474	891	1364	0	854	470	Planctomycetota	Phycisphaerae	Tepidisphaerales	WD2101_soil_group	WD2101_soil_group_ge
Otu26232	Humisphaera_borealis_M1803	90.928	474	43	0	1	474	891	1364	0	638	431	Planctomycetota	Phycisphaerae	Tepidisphaerales	WD2101_soil_group	WD2101_soil_group_ge
Otu25809	Humisphaera_borealis_M1803	92.616	474	33	2	1	472	891	1364	0	680	439	Planctomycetota	Phycisphaerae	Tepidisphaerales	WD2101_soil_group	WD2101_soil_group_ge
Otu2422	Humisphaera_borealis_M1803	92.405	474	31	5	1	469	891	1364	0	671	438	Planctomycetota	Phycisphaerae	Tepidisphaerales	WD2101_soil_group	WD2101_soil_group_ge
Otu2420	Humisphaera_borealis_M1803	94.093	474	26	2	1	472	891	1364	0	719	446	Planctomycetota	Phycisphaerae	Tepidisphaerales	WD2101_soil_group	WD2101_soil_group_ge
Otu2381	Humisphaera_borealis_M1803	93.249	474	32	0	1	474	891	1364	0	699	442	Planctomycetota	Phycisphaerae	Tepidisphaerales	WD2101_soil_group	WD2101_soil_group_ge
Otu23801	Humisphaera_borealis_M1803	90.966	476	41	2	1	476	891	1364	0	640	433	Planctomycetota	Phycisphaerae	Tepidisphaerales	WD2101_soil_group	WD2101_soil_group_ge
Otu2199	Humisphaera_borealis_M1803	92.405	474	34	2	1	472	891	1364	0	675	438	Planctomycetota	Phycisphaerae	Tepidisphaerales	WD2101_soil_group	WD2101_soil_group_ge
Otu21396	Humisphaera_borealis_M1803	91.35	474	39	1	1	472	891	1364	0	647	433	Planctomycetota	Phycisphaerae	Tepidisphaerales	Tepidisphaeraceae	Tepidisphaeraceae_ge
Otu20852	Humisphaera_borealis_M1803	94.093	474	26	2	1	472	891	1364	0	719	446	Planctomycetota	Phycisphaerae	Tepidisphaerales	WD2101_soil_group	WD2101_soil_group_ge
Otu19227	Humisphaera_borealis_M1803	96.203	474	18	0	1	474	891	1364	0	776	456	Planctomycetota	Phycisphaerae	Tepidisphaerales	WD2101_soil_group	WD2101_soil_group_ge
Otu18115	Humisphaera_borealis_M1803	91.772	474	37	2	1	472	891	1364	0	658	435	Planctomycetota	Phycisphaerae	Tepidisphaerales	WD2101_soil_group	WD2101_soil_group_ge
Otu17407	Humisphaera_borealis_M1803	91.966	473	36	2	1	471	892	1364	0	662	435	Planctomycetota	Phycisphaerae	Tepidisphaerales	WD2101_soil_group	WD2101_soil_group_ge
Otu16920	Humisphaera_borealis_M1803	89.916	476	43	5	1	473	891	1364	5.85e-176	608	428	Planctomycetota	Phycisphaerae	Tepidisphaerales	Tepidisphaeraceae	unknown
Otu1626	Humisphaera_borealis_M1803	94.726	474	25	0	1	474	891	1364	0	737	449	Planctomycetota	Phycisphaerae	Tepidisphaerales	WD2101_soil_group	WD2101_soil_group_ge
Otu1607	Humisphaera_borealis_M1803	86.737	475	60	3	1	473	891	1364	6.06e-151	525	412	Planctomycetota	OM190	OM190_or	OM190_fa	OM190_ge
Otu14702	Humisphaera_borealis_M1803	91.579	475	36	4	1	472	891	1364	0	652	435	Planctomycetota	Phycisphaerae	Tepidisphaerales	WD2101_soil_group	WD2101_soil_group_ge
Otu13979	Humisphaera_borealis_M1803	91.983	474	36	2	1	472	891	1364	0	664	436	Planctomycetota	Phycisphaerae	Tepidisphaerales	WD2101_soil_group	WD2101_soil_group_ge
Otu13840	Humisphaera_borealis_M1803	85.356	478	59	10	1	471	891	1364	1.02e-138	484	408	Planctomycetota	BD7-11	BD7-11_or	BD7-11_fa	BD7-11_ge
Otu13096	Humisphaera_borealis_M1803	92.647	476	31	4	1	474	891	1364	0	682	441	Planctomycetota	Phycisphaerae	Tepidisphaerales	unknown	unknown
Otu10602	Humisphaera_borealis_M1803	91.195	477	31	8	1	469	891	1364	0	638	435	Planctomycetota	Phycisphaerae	Tepidisphaerales	WD2101_soil_group	WD2101_soil_group_ge
Otu10285	Humisphaera_borealis_M1803	92.616	474	33	2	1	472	891	1364	0	680	439	Planctomycetota	Phycisphaerae	Tepidisphaerales	WD2101_soil_group	WD2101_soil_group_ge
Otu10164	Humisphaera_borealis_M1803	91.772	474	39	0	1	474	891	1364	0	660	435	Planctomycetota	Phycisphaerae	Tepidisphaerales	WD2101_soil_group	WD2101_soil_group_ge
Otu7805	Lacipirellula_limnantheis_I41	94.692	471	25	0	1	471	909	1379	0	732	446	Planctomycetota	Planctomycetes	Pirellulales	Pirellulaceae	Pir4_lineage
Otu756	Lacipirellula_limnantheis_I41	93.631	471	30	0	1	471	909	1379	0	704	441	Planctomycetota	Planctomycetes	Pirellulales	Pirellulaceae	Pir4_lineage
Otu7304	Lacipirellula_limnantheis_I41	95.339	472	21	1	1	472	909	1379	0	749	450	Planctomycetota	Planctomycetes	Pirellulales	Pirellulaceae	Pir4_lineage
Otu70605	Lacipirellula_limnantheis_I41	93.432	472	29	2	1	471	909	1379	0	699	441	Planctomycetota	Planctomycetes	Pirellulales	Pirellulaceae	Pir4_lineage
Otu70038	Lacipirellula_limnantheis_I41	94.904	471	24	0	1	471	909	1379	0	737	447	Planctomycetota	Planctomycetes	Pirellulales	Pirellulaceae	Pir4_lineage
Otu5845	Lacipirellula_limnantheis_I41	92.6	473	33	2	1	473	909	1379	0	678	438	Planctomycetota	Planctomycetes	Pirellulales	Pirellulaceae	uncultured
Otu53709	Lacipirellula_limnantheis_I41	95.754	471	20	0	1	471	909	1379	0	760	451	Planctomycetota	Planctomycetes	Pirellulales	Pirellulaceae	Pir4_lineage
Otu52713	Lacipirellula_limnantheis_I41	91.932	471	38	0	1	471	909	1379	0	660	433	Planctomycetota	Planctomycetes	Pirellulales	Pirellulaceae	uncultured
Otu5225	Lacipirellula_limnantheis_I41	96.391	471	17	0	1	471	909	1379	0	776	454	Planctomycetota	Planctomycetes	Pirellulales	Pirellulaceae	Pir4_lineage
Otu50059	Lacipirellula_limnantheis_I41	93.023	473	31	2	1	473	909	1379	0	689	440	Planctomycetota	Planctomycetes	Pirellulales	Pirellulaceae	uncultured
Otu49102	Lacipirellula_limnantheis_I41	94.093	474	25	2	1	474	909	1379	0	717	446	Planctomycetota	Planctomycetes	Pirellulales	Pirellulaceae	unknown
Otu4814	Lacipirellula_limnantheis_I41	92.389	473	34	2	1	473	909	1379	0	673	437	Planctomycetota	Planctomycetes	Pirellulales	Pirellulaceae	unknown
Otu47485	Lacipirellula_limnantheis_I41	94.268	471	27	0	1	471	909	1379	0	721	444	Planctomycetota	Planctomycetes	Pirellulales	Pirellulaceae	uncultured
Otu46242	Lacipirellula_limnantheis_I41	92.373	472	34	2	1	471	909	1379	0	671	436	Planctomycetota	Planctomycetes	Pirellulales	Pirellulaceae	uncultured
Otu46193	Lacipirellula_limnantheis_I41	94.292	473	25	1	1	473	909	1379	0	723	446	Planctomycetota	Planctomycetes	Pirellulales	Pirellulaceae	uncultured
Otu46173	Lacipirellula_limnantheis_I41	93.206	471	32	0	1	471	909	1379	0	693	439	Planctomycetota	Planctomycetes	Pirellulales	Pirellulaceae	uncultured
Otu42174	Lacipirellula_limnantheis_I41	92.781	471	34	0	1	471	909	1379	0	682	437	Planctomycetota	Planctomycetes	Pirellulales	Pirellulaceae	uncultured
Otu40897	Lacipirellula_limnantheis_I41	92.569	471	35	0	1	471	909	1379	0	676	436	Planctomycetota	Planctomycetes	Pirellulales	Pirellulaceae	unknown
Otu3715	Lacipirellula_limnantheis_I41	93.446	473	29	1	1	473	909	1379	0	701	442	Planctomycetota	Planctomycetes	Pirellulales	Pirellulaceae	uncultured
Otu34830	Lacipirellula_limnantheis_I41	94.492	472	25	1	1	472	909	1379	0	726	446	Planctomycetota	Planctomycetes	Pirellulales	Pirellulaceae	Pir4_lineage
Otu33125	Lacipirellula_limnantheis_I41	92.211	475	31	4	1	473	909	1379	0	667	438	Planctomycetota	Planctomycetes	Pirellulales	Pirellulaceae	uncultured
Otu30390	Lacipirellula_limnantheis_I41	95.754	471	20	0	1	471	909	1379	0	760	451	Planctomycetota	Planctomycetes	Pirellulales	Pirellulaceae	uncultured
Otu26242	Lacipirellula_limnantheis_I41	93.206	471	32	0	1	471	909	1379	0	693	439	Planctomycetota	Planctomycetes	Pirellulales	Pirellulaceae	uncultured
Otu26196	Lacipirellula_limnantheis_I41	91.35	474	37	3	1	473	909	1379	0	645	433	Planctomycetota	Planctomycetes	Pirellulales	Pirellulaceae	uncultured
Otu2573	Lacipirellula_limnantheis_I41	92.616	474	31	4	1	473	909	1379	0	678	439	Planctomycetota	Planctomycetes	Pirellulales	Pirellulaceae	Pir4_lineage
Otu16586	Lacipirellula_limnantheis_I41	93.418	471	31	0	1	471	909	1379	0	699	440	Planctomycetota	Planctomycetes	Pirellulales	Pirellulaceae	uncultured
Otu16181	Lacipirellula_limnantheis_I41	94.28	472	25	2	1	471	909	1379	0	721	445	Planctomycetota	Planctomycetes	Pirellulales	Pirellulaceae	Pir4_lineage
Otu14969	Lacipirellula_limnantheis_I41	92.827	474	30	3	1	473	909	1379	0	684	440	Planctomycetota	Planctomycetes	Pirellulales	Pirellulaceae	uncultured
Otu14258	Lacipirellula_limnantheis_I41	93.206	471	32	0	1	471	909	1379	0	693	439	Planctomycetota	Planctomycetes	Pirellulales	Pirellulaceae	unknown
Otu11971	Lacipirellula_limnantheis_I41	92.994	471	33	0	1	471	909	1379	0	688	438	Planctomycetota	Planctomycetes	Pirellulales	Pirellulaceae	uncultured
Otu11812	Lacipirellula_limnantheis_I41	93.235	473	30	2	1	473	909	1379	0	695	441	Planctomycetota	Planctomycetes	Pirellulales	Pirellulaceae	unknown
Otu11056	Lacipirellula_limnantheis_I41	99.575	471	2	0	1	471	909	1379	0	859	469	Planctomycetota	Planctomycetes	Pirellulales	Pirellulaceae	Pir4_lineage
Otu10685	Lacipirellula_limnantheis_I41	95.763	472	19	1	1	472	909	1379	0	760	452	Planctomycetota	Planctomycetes	Pirellulales	Pirellulaceae	Pir4_lineage
Otu33156	Lacipirellula_parvula_PX69	95.127	472	22	1	1	472	912	1382	0	743	449	Planctomycetota	Planctomycetes	Pirellulales	Pirellulaceae	unknown
Otu69989	Lignipirellula_cremea_Pla85_3_41	94.068	472	24	4	1	470	906	1375	0	713	444	Planctomycetota	Planctomycetes	Pirellulales	Pirellulaceae	unknown
Otu43862	Lignipirellula_cremea_Pla85_3_41	94.068	472	23	5	1	469	906	1375	0	712	444	Planctomycetota	Planctomycetes	Pirellulales	Pirellulaceae	unknown
Otu43754	Lignipirellula_cremea_Pla85_3_41	93.191	470	30	2	1	468	906	1375	0	689	438	Planctomycetota	Planctomycetes	Pirellulales	Pirellulaceae	unknown
Otu35262	Lignipirellula_cremea_Pla85_3_41	92.781	471	32	2	1	470	906	1375	0	680	437	Planctomycetota	Planctomycetes	Pirellulales	Pirellulaceae	unknown
Otu25718	Lignipirellula_cremea_Pla85_3_41	93.843	471	27	2	1	470	906	1375	0	708	442	Planctomycetota	Planctomycetes	Pirellulales	Pirellulaceae	unknown
Otu24788	Lignipirellula_cremea_Pla85_3_41	91.176	476	30	10	1	470	906	1375	0	636	434	Planctomycetota	Planctomycetes	Pirellulales	Pirellulaceae	uncultured
Otu18940	Lignipirellula_cremea_Pla85_3_41	94.703	472	21	4	1	470	906	1375	0	730	447	Planctomycetota	Planctomycetes	Pirellulales	Pirellulaceae	Rhodopirellula
Otu18310	Lignipirellula_cremea_Pla85_3_41	91.966	473	32	6	1	470	906	1375	0	658	435	Planctomycetota	Planctomycetes	Pirellulales	Pirellulaceae	unknown
Otu11583	Lignipirellula_cremea_Pla85_3_41	91.387	476	32	7	1	473	906	1375	0	643	435	Planctomycetota	Planctomycetes	Pirellulales	Pirellulaceae	unknown
Otu8114	Limihaloglobus_sulfuriphilus_SM-Chi-D1	92.547	483	25	11	1	479	925	1400	0	682	447	Planctomycetota	Phycisphaerae	MSBL9	L21-RPul-D3	L21-RPul-D3_ge
Otu7972	Limihaloglobus_sulfuriphilus_SM-Chi-D1	93.568	482	22	9	1	479	925	1400	0	710	451	Planctomycetota	Phycisphaerae	MSBL9	L21-RPul-D3	L21-RPul-D3_ge
Otu70519	Limihaloglobus_sulfuriphilus_SM-Chi-D1	93.067	476	32	1	1	475	925	1400	0	695	443	Planctomycetota	Phycisphaerae	MSBL9	unknown	unknown
Otu6216	Limihaloglobus_sulfuriphilus_SM-Chi-D1	92.739	482	26	8	1	479	925	1400	0	688	447	Planctomycetota	Phycisphaerae	MSBL9	L21-RPul-D3	L21-RPul-D3_ge
Otu53658	Limihaloglobus_sulfuriphilus_SM-Chi-D1	91.614	477	37	3	1	475	925	1400	0	656	437	Planctomycetota	Phycisphaerae	MSBL9	unknown	unknown
Otu45091	Limihaloglobus_sulfuriphilus_SM-Chi-D1	92.857	476	33	1	1	475	925	1400	0	689	442	Planctomycetota	Phycisphaerae	MSBL9	unknown	unknown
Otu43146	Limihaloglobus_sulfuriphilus_SM-Chi-D1	90.188	479	38	8	1	473	925	1400	3.5e-178	616	432	Planctomycetota	Phycisphaerae	MSBL9	GWC2-45-44	GWC2-45-44_ge
Otu28617	Limihaloglobus_sulfuriphilus_SM-Chi-D1	91.405	477	39	2	1	476	925	1400	0	652	436	Planctomycetota	Phycisphaerae	MSBL9	GWC2-45-44	GWC2-45-44_ge
Otu27378	Limihaloglobus_sulfuriphilus_SM-Chi-D1	91.405	477	38	3	1	475	925	1400	0	651	436	Planctomycetota	Phycisphaerae	MSBL9	unknown	unknown
Otu20743	Limihaloglobus_sulfuriphilus_SM-Chi-D1	93.154	482	24	9	1	479	925	1400	0	699	449	Planctomycetota	Phycisphaerae	MSBL9	L21-RPul-D3	L21-RPul-D3_ge
Otu12957	Limihaloglobus_sulfuriphilus_SM-Chi-D1	91.807	476	38	1	1	475	925	1400	0	662	437	Planctomycetota	Phycisphaerae	MSBL9	GWC2-45-44	GWC2-45-44_ge
Otu11906	Limihaloglobus_sulfuriphilus_SM-Chi-D1	96.855	477	13	2	1	476	925	1400	0	797	462	Planctomycetota	Phycisphaerae	MSBL9	L21-RPul-D3	L21-RPul-D3_ge
Otu11751	Limihaloglobus_sulfuriphilus_SM-Chi-D1	88.454	485	41	13	1	479	925	1400	7.78e-165	571	429	Planctomycetota	Phycisphaerae	MSBL9	SM23-30	SM23-30_ge
Otu11609	Limihaloglobus_sulfuriphilus_SM-Chi-D1	89.937	477	43	5	1	473	925	1400	1.63e-176	610	429	Planctomycetota	Phycisphaerae	MSBL9	GWC2-45-44	GWC2-45-44_ge
Otu9259	Limnoglobus_roseus_PX52	89.162	489	49	4	1	488	873	1358	2.17e-175	606	436	Planctomycetota	Planctomycetes	Gemmatales	Gemmataceae	uncultured
Otu9064	Limnoglobus_roseus_PX52	92.813	487	34	1	1	487	873	1358	0	704	452	Planctomycetota	Planctomycetes	Gemmatales	Gemmataceae	Fimbriiglobus
Otu8238	Limnoglobus_roseus_PX52	93.84	487	29	1	1	487	873	1358	0	732	457	Planctomycetota	Planctomycetes	Gemmatales	Gemmataceae	unknown
Otu7018	Limnoglobus_roseus_PX52	89.98	489	45	4	1	488	873	1358	0	628	440	Planctomycetota	Planctomycetes	Gemmatales	Gemmataceae	uncultured
Otu69582	Limnoglobus_roseus_PX52	88.548	489	52	4	1	488	873	1358	2.19e-170	590	433	Planctomycetota	Planctomycetes	Gemmatales	Gemmataceae	uncultured
Otu5555	Limnoglobus_roseus_PX52	94.877	488	23	2	1	488	873	1358	0	761	463	Planctomycetota	Planctomycetes	Gemmatales	Gemmataceae	Fimbriiglobus
Otu51982	Limnoglobus_roseus_PX52	92.608	487	34	2	1	486	873	1358	0	699	451	Planctomycetota	Planctomycetes	Gemmatales	Gemmataceae	unknown
Otu51880	Limnoglobus_roseus_PX52	91.376	487	41	1	1	487	873	1358	0	665	445	Planctomycetota	Planctomycetes	Gemmatales	Gemmataceae	Gemmata
Otu49390	Limnoglobus_roseus_PX52	91.598	488	39	2	1	488	873	1358	0	673	447	Planctomycetota	Planctomycetes	Gemmatales	Gemmataceae	unknown
Otu4601	Limnoglobus_roseus_PX52	88.115	488	54	4	1	486	873	1358	1.7e-166	577	430	Planctomycetota	Planctomycetes	Pirellulales	Pirellulaceae	uncultured
Otu43715	Limnoglobus_roseus_PX52	93.252	489	28	4	1	487	873	1358	0	715	456	Planctomycetota	Planctomycetes	Gemmatales	Gemmataceae	Fimbriiglobus
Otu41259	Limnoglobus_roseus_PX52	91.786	487	39	1	1	487	873	1358	0	676	447	Planctomycetota	Planctomycetes	Gemmatales	Gemmataceae	Gemmata
Otu39891	Limnoglobus_roseus_PX52	89.206	491	42	8	1	485	873	1358	2.79e-174	603	438	Planctomycetota	Planctomycetes	Gemmatales	Gemmataceae	unknown
Otu2851	Limnoglobus_roseus_PX52	91.581	487	40	1	1	487	873	1358	0	671	446	Planctomycetota	Planctomycetes	Gemmatales	Gemmataceae	uncultured
Otu27626	Limnoglobus_roseus_PX52	91.411	489	39	3	1	489	873	1358	0	667	447	Planctomycetota	Planctomycetes	Gemmatales	Gemmataceae	uncultured
Otu2699	Limnoglobus_roseus_PX52	91.598	488	38	3	1	487	873	1358	0	671	447	Planctomycetota	Planctomycetes	Gemmatales	Gemmataceae	uncultured
Otu25295	Limnoglobus_roseus_PX52	95.277	487	22	1	1	487	873	1358	0	771	464	Planctomycetota	Planctomycetes	Gemmatales	Gemmataceae	Fimbriiglobus
Otu25163	Limnoglobus_roseus_PX52	90.144	487	39	3	1	479	873	1358	0	625	439	Planctomycetota	Planctomycetes	Gemmatales	Gemmataceae	Fimbriiglobus
Otu25092	Limnoglobus_roseus_PX52	98.765	486	6	0	1	486	873	1358	0	865	480	Planctomycetota	Planctomycetes	Gemmatales	Gemmataceae	Fimbriiglobus
Otu22284	Limnoglobus_roseus_PX52	92.418	488	34	3	1	487	873	1358	0	693	451	Planctomycetota	Planctomycetes	Gemmatales	Gemmataceae	unknown
Otu20276	Limnoglobus_roseus_PX52	92.828	488	33	2	1	488	873	1358	0	706	453	Planctomycetota	Planctomycetes	Gemmatales	Gemmataceae	Fimbriiglobus
Otu19866	Limnoglobus_roseus_PX52	90.779	488	42	3	1	487	873	1358	0	649	443	Planctomycetota	Planctomycetes	Gemmatales	Gemmataceae	uncultured
Otu19734	Limnoglobus_roseus_PX52	89.796	490	43	7	1	487	873	1358	7.74e-180	621	440	Planctomycetota	Planctomycetes	Gemmatales	Gemmataceae	uncultured
Otu19586	Limnoglobus_roseus_PX52	93.429	487	31	1	1	487	873	1358	0	721	455	Planctomycetota	Planctomycetes	Gemmatales	Gemmataceae	unknown
Otu17402	Limnoglobus_roseus_PX52	89.162	489	49	4	1	488	873	1358	2.17e-175	606	436	Planctomycetota	Planctomycetes	Gemmatales	Gemmataceae	uncultured
Otu16587	Limnoglobus_roseus_PX52	93.443	488	30	2	1	488	873	1358	0	723	456	Planctomycetota	Planctomycetes	Gemmatales	Gemmataceae	unknown
Otu15459	Limnoglobus_roseus_PX52	92.813	487	23	4	1	476	873	1358	0	695	452	Planctomycetota	Planctomycetes	Gemmatales	Gemmataceae	Gemmata
Otu14635	Limnoglobus_roseus_PX52	88.934	488	52	2	1	488	873	1358	1.01e-173	601	434	Planctomycetota	Planctomycetes	Gemmatales	Gemmataceae	uncultured
Otu14587	Limnoglobus_roseus_PX52	89.938	487	48	1	1	487	873	1358	0	627	438	Planctomycetota	Planctomycetes	Gemmatales	Gemmataceae	uncultured
Otu13773	Limnoglobus_roseus_PX52	88.957	489	50	4	1	488	873	1358	1.01e-173	601	435	Planctomycetota	Planctomycetes	Gemmatales	Gemmataceae	uncultured
Otu13293	Limnoglobus_roseus_PX52	92.608	487	35	1	1	487	873	1358	0	699	451	Planctomycetota	Planctomycetes	Gemmatales	Gemmataceae	Gemmata
Otu12929	Limnoglobus_roseus_PX52	89.184	490	38	11	1	479	873	1358	1.28e-172	597	437	Planctomycetota	Planctomycetes	Gemmatales	Gemmataceae	uncultured
Otu12155	Limnoglobus_roseus_PX52	89.754	488	46	3	1	486	873	1358	7.73e-180	621	438	Planctomycetota	Planctomycetes	Gemmatales	Gemmataceae	uncultured
Otu11054	Limnoglobus_roseus_PX52	92.245	490	32	6	1	488	873	1358	0	689	452	Planctomycetota	Planctomycetes	Gemmatales	Gemmataceae	Fimbriiglobus
Otu10526	Limnoglobus_roseus_PX52	91.411	489	38	4	1	488	873	1358	0	667	447	Planctomycetota	Planctomycetes	Gemmatales	Gemmataceae	Gemmata
Otu9467	Maioricimonas_rarisocia_Mal4	86.737	475	56	7	1	471	885	1356	7.8e-150	521	412	Planctomycetota	OM190	OM190_or	OM190_fa	OM190_ge
Otu6353	Maioricimonas_rarisocia_Mal4	83.403	476	73	6	1	474	885	1356	2.93e-124	436	397	Planctomycetota	BD7-11	BD7-11_or	BD7-11_fa	BD7-11_ge
Otu55492	Maioricimonas_rarisocia_Mal4	84.407	481	56	19	1	471	885	1356	8.03e-130	455	406	Planctomycetota	vadinHA49	vadinHA49_or	vadinHA49_fa	vadinHA49_ge
Otu5049	Maioricimonas_rarisocia_Mal4	85.804	479	56	12	1	474	885	1356	1.32e-142	497	411	Planctomycetota	Pla4_lineage	Pla4_lineage_or	Pla4_lineage_fa	Pla4_lineage_ge
Otu4869	Maioricimonas_rarisocia_Mal4	94.068	472	28	0	1	472	885	1356	0	717	444	Planctomycetota	Planctomycetes	Planctomycetales	Rubinisphaeraceae	SH-PL14
Otu43355	Maioricimonas_rarisocia_Mal4	89.662	474	46	2	1	473	885	1356	9.79e-174	601	425	Planctomycetota	Planctomycetes	uncultured	uncultured_fa	uncultured_ge
Otu40222	Maioricimonas_rarisocia_Mal4	93.671	474	25	5	1	471	885	1356	0	704	444	Planctomycetota	Planctomycetes	Planctomycetales	unknown	unknown
Otu3965	Maioricimonas_rarisocia_Mal4	91.543	473	38	2	1	472	885	1356	0	651	433	Planctomycetota	Planctomycetes	Planctomycetales	uncultured	uncultured_ge
Otu37873	Maioricimonas_rarisocia_Mal4	88.136	472	55	1	1	471	885	1356	1.65e-161	560	416	Planctomycetota	Planctomycetes	uncultured	uncultured_fa	uncultured_ge
Otu3655	Maioricimonas_rarisocia_Mal4	86.975	476	55	7	1	473	885	1356	4.68e-152	529	414	Planctomycetota	OM190	OM190_or	OM190_fa	OM190_ge
Otu32517	Maioricimonas_rarisocia_Mal4	89.662	474	44	4	1	471	885	1356	3.51e-173	599	425	Planctomycetota	Planctomycetes	uncultured	uncultured_fa	uncultured_ge
Otu28643	Maioricimonas_rarisocia_Mal4	87.553	474	54	5	1	471	885	1356	1.67e-156	544	415	Planctomycetota	Phycisphaerae	Phycisphaerales	Phycisphaeraceae	unknown
Otu27496	Maioricimonas_rarisocia_Mal4	92.017	476	29	9	1	471	885	1356	0	660	438	Planctomycetota	Planctomycetes	Planctomycetales	Rubinisphaeraceae	Planctomicrobium
Otu27230	Maioricimonas_rarisocia_Mal4	90.466	472	45	0	1	472	885	1356	2.08e-180	623	427	Planctomycetota	Planctomycetes	uncultured	uncultured_fa	uncultured_ge
Otu23616	Maioricimonas_rarisocia_Mal4	86.373	477	54	11	1	471	885	1356	1.69e-146	510	412	Planctomycetota	OM190	OM190_or	OM190_fa	OM190_ge
Otu15480	Maioricimonas_rarisocia_Mal4	93.038	474	27	5	1	470	885	1356	0	688	441	Planctomycetota	Planctomycetes	Planctomycetales	Rubinisphaeraceae	SH-PL14
Otu1272	Maioricimonas_rarisocia_Mal4	86.947	475	55	7	1	471	885	1356	1.68e-151	527	413	Planctomycetota	OM190	OM190_or	OM190_fa	OM190_ge
Otu26730	Mariniblastus_fucicola_FC18	94.67	469	25	0	1	469	873	1341	0	728	444	Planctomycetota	Planctomycetes	Pirellulales	Pirellulaceae	Blastopirellula
Otu9732	Mucisphaera_calidilacus_Pan265	89.474	475	46	4	1	473	894	1366	1.27e-172	597	425	Planctomycetota	Phycisphaerae	Phycisphaerales	Phycisphaeraceae	uncultured
Otu9601	Mucisphaera_calidilacus_Pan265	90.295	474	45	1	1	474	894	1366	2.71e-179	619	428	Planctomycetota	Phycisphaerae	Phycisphaerales	Phycisphaeraceae	uncultured
Otu9211	Mucisphaera_calidilacus_Pan265	87.526	473	59	0	1	473	894	1366	1.29e-157	547	414	Planctomycetota	Phycisphaerae	Phycisphaerales	Phycisphaeraceae	AKYG587
Otu7870	Mucisphaera_calidilacus_Pan265	90.928	474	40	3	1	472	894	1366	0	634	431	Planctomycetota	Phycisphaerae	Phycisphaerales	Phycisphaeraceae	uncultured
Otu7742	Mucisphaera_calidilacus_Pan265	90.486	473	45	0	1	473	894	1366	0	625	428	Planctomycetota	Phycisphaerae	Phycisphaerales	Phycisphaeraceae	AKYG587
Otu6920	Mucisphaera_calidilacus_Pan265	87.265	479	51	7	1	475	894	1366	7.82e-155	538	418	Planctomycetota	Phycisphaerae	Tepidisphaerales	CPla-3_termite_group	CPla-3_termite_group_ge
Otu64505	Mucisphaera_calidilacus_Pan265	86.667	480	52	11	1	475	894	1366	7.87e-150	521	416	Planctomycetota	Phycisphaerae	Tepidisphaerales	CPla-3_termite_group	CPla-3_termite_group_ge
Otu6391	Mucisphaera_calidilacus_Pan265	86.1	482	51	14	1	475	894	1366	7.93e-145	505	415	Planctomycetota	Phycisphaerae	Tepidisphaerales	CPla-3_termite_group	CPla-3_termite_group_ge
Otu61403	Mucisphaera_calidilacus_Pan265	87.083	480	51	9	1	476	894	1366	3.65e-153	532	418	Planctomycetota	Phycisphaerae	Tepidisphaerales	CPla-3_termite_group	CPla-3_termite_group_ge
Otu59791	Mucisphaera_calidilacus_Pan265	83.368	487	64	7	1	484	894	1366	1.08e-123	435	406	Planctomycetota	Phycisphaerae	Tepidisphaerales	CPla-3_termite_group	CPla-3_termite_group_ge
Otu5765	Mucisphaera_calidilacus_Pan265	88.025	476	50	7	1	472	894	1366	2.14e-160	556	419	Planctomycetota	Phycisphaerae	Phycisphaerales	Phycisphaeraceae	uncultured
Otu55036	Mucisphaera_calidilacus_Pan265	90.756	476	38	4	1	473	894	1366	0	630	432	Planctomycetota	Phycisphaerae	Phycisphaerales	Phycisphaeraceae	Phycisphaera
Otu54987	Mucisphaera_calidilacus_Pan265	86.134	476	60	5	1	473	894	1366	6.1e-146	508	410	Planctomycetota	Phycisphaerae	DG-20	DG-20_fa	DG-20_ge
Otu54504	Mucisphaera_calidilacus_Pan265	91.561	474	38	2	1	473	894	1366	0	652	434	Planctomycetota	Phycisphaerae	Phycisphaerales	Phycisphaeraceae	uncultured
Otu5216	Mucisphaera_calidilacus_Pan265	86.25	480	54	11	1	475	894	1366	1.7e-146	510	414	Planctomycetota	Phycisphaerae	Tepidisphaerales	CPla-3_termite_group	CPla-3_termite_group_ge
Otu5000	Mucisphaera_calidilacus_Pan265	85.983	478	58	8	1	474	894	1366	2.85e-144	503	411	Planctomycetota	Phycisphaerae	Tepidisphaerales	CPla-3_termite_group	CPla-3_termite_group_ge
Otu49547	Mucisphaera_calidilacus_Pan265	86.43	479	55	9	1	475	894	1366	3.66e-148	516	414	Planctomycetota	Phycisphaerae	Tepidisphaerales	CPla-3_termite_group	CPla-3_termite_group_ge
Otu48885	Mucisphaera_calidilacus_Pan265	86.307	482	50	14	1	475	894	1366	1.7e-146	510	416	Planctomycetota	Phycisphaerae	Tepidisphaerales	CPla-3_termite_group	CPla-3_termite_group_ge
Otu4803	Mucisphaera_calidilacus_Pan265	86.902	481	49	13	1	475	894	1366	1.69e-151	527	418	Planctomycetota	Phycisphaerae	Tepidisphaerales	CPla-3_termite_group	CPla-3_termite_group_ge
Otu46680	Mucisphaera_calidilacus_Pan265	92.647	476	29	6	1	473	894	1366	0	680	441	Planctomycetota	Phycisphaerae	Phycisphaerales	Phycisphaeraceae	unknown
Otu46531	Mucisphaera_calidilacus_Pan265	85.833	480	56	11	1	475	894	1366	3.69e-143	499	412	Planctomycetota	Phycisphaerae	Tepidisphaerales	CPla-3_termite_group	CPla-3_termite_group_ge
Otu45234	Mucisphaera_calidilacus_Pan265	89.006	473	52	0	1	473	894	1366	2.74e-169	586	421	Planctomycetota	Phycisphaerae	Phycisphaerales	Phycisphaeraceae	unknown
Otu4439	Mucisphaera_calidilacus_Pan265	90.295	474	45	1	1	474	894	1366	2.71e-179	619	428	Planctomycetota	Phycisphaerae	Phycisphaerales	Phycisphaeraceae	uncultured
Otu43463	Mucisphaera_calidilacus_Pan265	93.882	474	28	1	1	474	894	1366	0	713	445	Planctomycetota	Phycisphaerae	Phycisphaerales	Phycisphaeraceae	uncultured
Otu4340	Mucisphaera_calidilacus_Pan265	88.235	476	50	6	1	473	894	1366	1.28e-162	564	420	Planctomycetota	Phycisphaerae	Pla1_lineage	Pla1_lineage_fa	Pla1_lineage_ge
Otu4245	Mucisphaera_calidilacus_Pan265	85.892	482	52	14	1	475	894	1366	3.69e-143	499	414	Planctomycetota	Phycisphaerae	Tepidisphaerales	CPla-3_termite_group	CPla-3_termite_group_ge
Otu41168	Mucisphaera_calidilacus_Pan265	88.632	475	48	6	1	471	894	1366	2.12e-165	573	421	Planctomycetota	Phycisphaerae	Phycisphaerales	Phycisphaeraceae	unknown
Otu40837	Mucisphaera_calidilacus_Pan265	88	475	52	5	1	472	894	1366	2.14e-160	556	418	Planctomycetota	Phycisphaerae	Phycisphaerales	Phycisphaeraceae	unknown
Otu3887	Mucisphaera_calidilacus_Pan265	92	475	35	3	1	474	894	1366	0	664	437	Planctomycetota	Phycisphaerae	Phycisphaerales	Phycisphaeraceae	uncultured
Otu3680	Mucisphaera_calidilacus_Pan265	88.161	473	56	0	1	473	894	1366	1.28e-162	564	417	Planctomycetota	Phycisphaerae	Phycisphaerales	Phycisphaeraceae	AKYG587
Otu35539	Mucisphaera_calidilacus_Pan265	87.553	474	56	3	1	472	894	1366	4.64e-157	545	415	Planctomycetota	Phycisphaerae	Phycisphaerales	Phycisphaeraceae	SM1A02
Otu35318	Mucisphaera_calidilacus_Pan265	87.448	478	49	9	1	472	894	1366	2.16e-155	540	418	Planctomycetota	Phycisphaerae	Phycisphaerales	Phycisphaeraceae	uncultured
Otu32842	Mucisphaera_calidilacus_Pan265	92.437	476	31	4	1	474	894	1366	0	675	440	Planctomycetota	Phycisphaerae	Phycisphaerales	Phycisphaeraceae	I-8
Otu32688	Mucisphaera_calidilacus_Pan265	91.772	474	38	1	1	474	894	1366	0	658	435	Planctomycetota	Phycisphaerae	Phycisphaerales	Phycisphaeraceae	unknown
Otu3139	Mucisphaera_calidilacus_Pan265	88.235	476	50	5	1	473	894	1366	1.28e-162	564	420	Planctomycetota	Phycisphaerae	Phycisphaerales	Phycisphaeraceae	AKYG587
Otu30988	Mucisphaera_calidilacus_Pan265	89.241	474	48	3	1	472	894	1366	2.11e-170	590	423	Planctomycetota	Phycisphaerae	Phycisphaerales	Phycisphaeraceae	uncultured
Otu30321	Mucisphaera_calidilacus_Pan265	86.164	477	58	6	1	473	894	1366	6.1e-146	508	411	Planctomycetota	Phycisphaerae	DG-20	DG-20_fa	DG-20_ge
Otu27115	Mucisphaera_calidilacus_Pan265	85.921	483	50	13	1	475	894	1366	3.69e-143	499	415	Planctomycetota	Phycisphaerae	Tepidisphaerales	CPla-3_termite_group	CPla-3_termite_group_ge
Otu26631	Mucisphaera_calidilacus_Pan265	92.389	473	36	0	1	473	894	1366	0	675	437	Planctomycetota	Phycisphaerae	Phycisphaerales	Phycisphaeraceae	uncultured
Otu24387	Mucisphaera_calidilacus_Pan265	91.772	474	36	3	1	472	894	1366	0	656	435	Planctomycetota	Phycisphaerae	Phycisphaerales	Phycisphaeraceae	uncultured
Otu23243	Mucisphaera_calidilacus_Pan265	88.285	478	46	9	1	473	894	1366	1.28e-162	564	422	Planctomycetota	Phycisphaerae	Pla1_lineage	Pla1_lineage_fa	Pla1_lineage_ge
Otu2314	Mucisphaera_calidilacus_Pan265	86.515	482	49	14	1	475	894	1366	3.66e-148	516	417	Planctomycetota	Phycisphaerae	Tepidisphaerales	CPla-3_termite_group	CPla-3_termite_group_ge
Otu2095	Mucisphaera_calidilacus_Pan265	85.835	473	65	2	1	471	894	1366	1.02e-143	501	406	Planctomycetota	OM190	OM190_or	OM190_fa	OM190_ge
Otu18863	Mucisphaera_calidilacus_Pan265	87.866	478	48	9	1	473	894	1366	2.78e-159	553	420	Planctomycetota	Phycisphaerae	Pla1_lineage	Pla1_lineage_fa	Pla1_lineage_ge
Otu16858	Mucisphaera_calidilacus_Pan265	89.662	474	48	1	1	474	894	1366	2.73e-174	603	425	Planctomycetota	Phycisphaerae	Phycisphaerales	Phycisphaeraceae	uncultured
Otu1661	Mucisphaera_calidilacus_Pan265	87.657	478	49	9	1	473	894	1366	1.29e-157	547	419	Planctomycetota	Phycisphaerae	Phycisphaerales	Phycisphaeraceae	AKYG587
Otu15500	Mucisphaera_calidilacus_Pan265	87.474	479	50	9	1	475	894	1366	1.68e-156	544	419	Planctomycetota	Phycisphaerae	Tepidisphaerales	CPla-3_termite_group	CPla-3_termite_group_ge
Otu1548	Mucisphaera_calidilacus_Pan265	86.013	479	57	9	1	475	894	1366	7.93e-145	505	412	Planctomycetota	Phycisphaerae	Tepidisphaerales	CPla-3_termite_group	CPla-3_termite_group_ge
Otu1279	Mucisphaera_calidilacus_Pan265	86.875	480	51	11	1	475	894	1366	1.69e-151	527	417	Planctomycetota	Phycisphaerae	Tepidisphaerales	CPla-3_termite_group	CPla-3_termite_group_ge
Otu12630	Mucisphaera_calidilacus_Pan265	89.218	473	50	1	1	472	894	1366	2.11e-170	590	422	Planctomycetota	Phycisphaerae	Phycisphaerales	Phycisphaeraceae	unknown
Otu12438	Mucisphaera_calidilacus_Pan265	90.275	473	46	0	1	473	894	1366	2.7e-179	619	427	Planctomycetota	Phycisphaerae	Phycisphaerales	Phycisphaeraceae	AKYG587
Otu11948	Mucisphaera_calidilacus_Pan265	85.744	477	61	7	1	474	894	1366	1.32e-142	497	409	Planctomycetota	vadinHA49	vadinHA49_or	vadinHA49_fa	vadinHA49_ge
Otu11442	Mucisphaera_calidilacus_Pan265	89.263	475	46	5	1	472	894	1366	2.11e-170	590	424	Planctomycetota	Phycisphaerae	Phycisphaerales	Phycisphaeraceae	uncultured
Otu10915	Mucisphaera_calidilacus_Pan265	89.241	474	50	1	1	474	894	1366	5.9e-171	592	423	Planctomycetota	Phycisphaerae	Phycisphaerales	Phycisphaeraceae	uncultured
Otu10083	Mucisphaera_calidilacus_Pan265	86.221	479	56	9	1	475	894	1366	1.7e-146	510	413	Planctomycetota	Phycisphaerae	Tepidisphaerales	CPla-3_termite_group	CPla-3_termite_group_ge
Otu9564	Novipirellula_artificiosorum_Poly41	89.873	474	36	11	1	466	911	1380	3.47e-173	599	426	Planctomycetota	Planctomycetes	Gemmatales	Gemmataceae	unknown
Otu19319	Novipirellula_artificiosorum_Poly41	96.596	470	16	0	1	470	911	1380	0	780	454	Planctomycetota	Planctomycetes	Pirellulales	Pirellulaceae	unknown
Otu2377	Novipirellula_caenicola_YM26-125	84.989	473	62	9	1	467	887	1356	7.9e-135	472	402	Planctomycetota	Pla3_lineage	Pla3_lineage_or	Pla3_lineage_fa	Pla3_lineage_ge
Otu11206	Novipirellula_caenicola_YM26-125	94.48	471	24	2	1	470	887	1356	0	725	445	Planctomycetota	Planctomycetes	Pirellulales	Pirellulaceae	Rhodopirellula
Otu24034	Paludisphaera_borealis_PX4	98.093	472	9	0	1	472	891	1362	0	822	463	Planctomycetota	Planctomycetes	Isosphaerales	Isosphaeraceae	Paludisphaera
Otu16430	Paludisphaera_borealis_PX4	90.909	473	40	3	1	471	891	1362	0	632	430	Planctomycetota	Planctomycetes	Isosphaerales	Isosphaeraceae	uncultured
Otu10081	Paludisphaera_borealis_PX4	95.975	472	19	0	1	472	891	1362	0	767	453	Planctomycetota	Planctomycetes	Isosphaerales	Isosphaeraceae	Aquisphaera
Otu6543	Paludisphaera_mucosa_Pla2	93.22	472	32	0	1	472	901	1372	0	695	440	Planctomycetota	Planctomycetes	Isosphaerales	Isosphaeraceae	uncultured
Otu9792	Paludisphaera_soli_JC670	92.373	472	35	1	1	471	908	1379	0	671	436	Planctomycetota	Planctomycetes	Isosphaerales	Isosphaeraceae	uncultured
Otu46172	Paludisphaera_soli_JC670	95.551	472	21	0	1	472	908	1379	0	756	451	Planctomycetota	Planctomycetes	Isosphaerales	Isosphaeraceae	Isosphaera
Otu12607	Paludisphaera_soli_JC670	98.941	472	5	0	1	472	908	1379	0	845	467	Planctomycetota	Planctomycetes	Isosphaerales	Isosphaeraceae	Paludisphaera
Otu9997	Phycisphaera_mikurensis_NBRC_102666	86.598	485	45	15	1	478	867	1338	1.03e-148	518	420	Planctomycetota	Phycisphaerae	Phycisphaerales	Phycisphaeraceae	uncultured
Otu57978	Phycisphaera_mikurensis_NBRC_102666	88.608	474	52	1	1	474	867	1338	1.65e-166	577	420	Planctomycetota	Phycisphaerae	Phycisphaerales	Phycisphaeraceae	uncultured
Otu46906	Phycisphaera_mikurensis_NBRC_102666	89.895	475	44	3	1	474	867	1338	5.86e-176	608	427	Planctomycetota	Phycisphaerae	Phycisphaerales	Phycisphaeraceae	uncultured
Otu45624	Phycisphaera_mikurensis_NBRC_102666	88.819	474	51	1	1	474	867	1338	1.28e-167	580	421	Planctomycetota	Phycisphaerae	Phycisphaerales	Phycisphaeraceae	uncultured
Otu43825	Phycisphaera_mikurensis_NBRC_102666	91.789	475	34	5	1	473	867	1338	0	656	436	Planctomycetota	Phycisphaerae	Phycisphaerales	Phycisphaeraceae	uncultured
Otu42513	Phycisphaera_mikurensis_NBRC_102666	89.496	476	43	6	1	473	867	1338	4.55e-172	595	426	Planctomycetota	Phycisphaerae	Phycisphaerales	Phycisphaeraceae	AKYG587
Otu3619	Phycisphaera_mikurensis_NBRC_102666	88.47	477	46	8	1	473	867	1338	9.93e-164	568	422	Planctomycetota	Phycisphaerae	Phycisphaerales	Phycisphaeraceae	AKYG587
Otu36029	Phycisphaera_mikurensis_NBRC_102666	86.975	476	56	5	1	474	867	1338	1.31e-152	531	414	Planctomycetota	Phycisphaerae	Phycisphaerales	Phycisphaeraceae	CL500-3
Otu33854	Phycisphaera_mikurensis_NBRC_102666	88.655	476	48	5	1	474	867	1338	5.95e-166	575	422	Planctomycetota	Phycisphaerae	Phycisphaerales	Phycisphaeraceae	uncultured
Otu31130	Phycisphaera_mikurensis_NBRC_102666	89.099	477	43	8	1	473	867	1338	9.86e-169	584	425	Planctomycetota	Phycisphaerae	Phycisphaerales	Phycisphaeraceae	AKYG587
Otu2670	Phycisphaera_mikurensis_NBRC_102666	88.632	475	48	6	1	472	867	1338	2.13e-165	573	421	Planctomycetota	Phycisphaerae	Phycisphaerales	Phycisphaeraceae	AKYG587
Otu2557	Phycisphaera_mikurensis_NBRC_102666	83.75	480	62	16	1	472	867	1338	2.25e-125	440	402	Planctomycetota	vadinHA49	vadinHA49_or	vadinHA49_fa	vadinHA49_ge
Otu21875	Phycisphaera_mikurensis_NBRC_102666	89.749	478	39	9	1	474	867	1338	2.73e-174	603	429	Planctomycetota	Phycisphaerae	Phycisphaerales	Phycisphaeraceae	uncultured
Otu16621	Phycisphaera_mikurensis_NBRC_102666	88.235	476	50	5	1	474	867	1338	1.29e-162	564	420	Planctomycetota	Phycisphaerae	Phycisphaerales	Phycisphaeraceae	unknown
Otu16450	Phycisphaera_mikurensis_NBRC_102666	89.121	478	41	11	1	473	867	1338	9.86e-169	584	426	Planctomycetota	Phycisphaerae	Phycisphaerales	Phycisphaeraceae	AKYG587
Otu14766	Phycisphaera_mikurensis_NBRC_102666	87.238	478	50	10	1	473	867	1338	1.01e-153	534	417	Planctomycetota	Phycisphaerae	CCM11a	CCM11a_fa	CCM11a_ge
Otu14006	Phycisphaera_mikurensis_NBRC_102666	90.336	476	39	7	1	473	867	1338	9.72e-179	617	430	Planctomycetota	Phycisphaerae	Phycisphaerales	Phycisphaeraceae	unknown
Otu1353	Phycisphaera_mikurensis_NBRC_102666	88.679	477	45	8	1	473	867	1338	2.13e-165	573	423	Planctomycetota	Phycisphaerae	Phycisphaerales	Phycisphaeraceae	AKYG587
Otu13356	Phycisphaera_mikurensis_NBRC_102666	85.325	477	63	6	1	475	867	1338	2.87e-139	486	407	Planctomycetota	Phycisphaerae	Tepidisphaerales	CPla-3_termite_group	CPla-3_termite_group_ge
Otu12257	Phycisphaera_mikurensis_NBRC_102666	89.263	475	47	3	1	474	867	1338	5.9e-171	592	424	Planctomycetota	Phycisphaerae	Phycisphaerales	Phycisphaeraceae	uncultured
Otu11432	Phycisphaera_mikurensis_NBRC_102666	88.075	478	46	10	1	473	867	1338	2.15e-160	556	421	Planctomycetota	Phycisphaerae	Phycisphaerales	Phycisphaeraceae	AKYG587
Otu11195	Phycisphaera_mikurensis_NBRC_102666	86.947	475	56	6	1	472	867	1338	4.67e-152	529	413	Planctomycetota	Phycisphaerae	Phycisphaerales	Phycisphaeraceae	uncultured
Otu10430	Phycisphaera_mikurensis_NBRC_102666	87.265	479	48	12	1	473	867	1338	1.01e-153	534	418	Planctomycetota	Phycisphaerae	Pla1_lineage	Pla1_lineage_fa	Pla1_lineage_ge
Otu6918	Pirellula_staleyi_ATCC_27377	94.468	470	26	0	1	470	895	1364	0	725	444	Planctomycetota	Planctomycetes	Pirellulales	Pirellulaceae	Pirellula
Otu56015	Pirellula_staleyi_ATCC_27377	88.842	475	43	8	1	470	895	1364	5.89e-166	575	422	Planctomycetota	Planctomycetes	Pirellulales	Pirellulaceae	uncultured
Otu525	Pirellula_staleyi_ATCC_27377	93.404	470	31	0	1	470	895	1364	0	697	439	Planctomycetota	Planctomycetes	Pirellulales	Pirellulaceae	Pirellula
Otu5241	Pirellula_staleyi_ATCC_27377	95.106	470	23	0	1	470	895	1364	0	741	447	Planctomycetota	Planctomycetes	Pirellulales	Pirellulaceae	Pirellula
Otu43091	Pirellula_staleyi_ATCC_27377	93.83	470	29	0	1	470	895	1364	0	708	441	Planctomycetota	Planctomycetes	Pirellulales	Pirellulaceae	Pirellula
Otu40942	Pirellula_staleyi_ATCC_27377	93.206	471	30	2	1	470	895	1364	0	691	439	Planctomycetota	Planctomycetes	Pirellulales	Pirellulaceae	Pirellula
Otu31366	Pirellula_staleyi_ATCC_27377	87.975	474	53	4	1	474	895	1364	2.15e-160	556	417	Planctomycetota	Planctomycetes	Pirellulales	Pirellulaceae	Termite_planctomycete_cluster
Otu2984	Pirellula_staleyi_ATCC_27377	95.106	470	23	0	1	470	895	1364	0	741	447	Planctomycetota	Planctomycetes	Pirellulales	Pirellulaceae	Blastopirellula
Otu26699	Pirellula_staleyi_ATCC_27377	96.383	470	17	0	1	470	895	1364	0	774	453	Planctomycetota	Planctomycetes	Pirellulales	Pirellulaceae	Pirellula
Otu26390	Pirellula_staleyi_ATCC_27377	97.028	471	12	2	1	470	895	1364	0	791	457	Planctomycetota	Planctomycetes	Pirellulales	Pirellulaceae	Pirellula
Otu23745	Pirellula_staleyi_ATCC_27377	95.745	470	20	0	1	470	895	1364	0	758	450	Planctomycetota	Planctomycetes	Pirellulales	Pirellulaceae	unknown
Otu20876	Pirellula_staleyi_ATCC_27377	96.17	470	18	0	1	470	895	1364	0	769	452	Planctomycetota	Planctomycetes	Pirellulales	Pirellulaceae	Pirellula
Otu19732	Pirellula_staleyi_ATCC_27377	90.89	472	39	4	1	470	895	1364	0	630	429	Planctomycetota	Planctomycetes	Pirellulales	Pirellulaceae	uncultured
Otu12146	Pirellula_staleyi_ATCC_27377	93.83	470	29	0	1	470	895	1364	0	708	441	Planctomycetota	Planctomycetes	Pirellulales	Pirellulaceae	Pirellula
Otu61392	Pirellulimonas_nuda_Pla175	86.82	478	52	10	1	474	907	1377	2.18e-150	523	415	Planctomycetota	Planctomycetes	Pirellulales	Pirellulaceae	Termite_planctomycete_cluster
Otu52620	Pirellulimonas_nuda_Pla175	92.211	475	31	5	1	473	907	1377	0	667	438	Planctomycetota	Planctomycetes	Pirellulales	Pirellulaceae	uncultured
Otu4163	Pirellulimonas_nuda_Pla175	92.585	472	34	1	1	472	907	1377	0	676	437	Planctomycetota	Planctomycetes	Planctomycetales	uncultured	uncultured_ge
Otu36938	Pirellulimonas_nuda_Pla175	89.308	477	42	8	1	474	907	1377	2.12e-170	590	426	Planctomycetota	Planctomycetes	uncultured	uncultured_fa	uncultured_ge
Otu21832	Pirellulimonas_nuda_Pla175	88.285	478	43	13	1	472	907	1377	1.66e-161	560	422	Planctomycetota	Planctomycetes	uncultured	uncultured_fa	uncultured_ge
Otu16619	Pirellulimonas_nuda_Pla175	89.916	476	41	6	1	474	907	1377	2.11e-175	606	428	Planctomycetota	Planctomycetes	uncultured	uncultured_fa	uncultured_ge
Otu9569	Planctoellipticum_variicoloris_SH412	93.235	473	30	2	1	472	911	1382	0	695	441	Planctomycetota	Planctomycetes	Planctomycetales	Schlesneriaceae	Planctopirus
Otu32130	Planctoellipticum_variicoloris_SH412	92.827	474	30	4	1	472	911	1382	0	684	440	Planctomycetota	Planctomycetes	Planctomycetales	Schlesneriaceae	Planctopirus
Otu26173	Planctoellipticum_variicoloris_SH412	100	472	0	0	1	472	911	1382	0	872	472	Planctomycetota	Planctomycetes	Planctomycetales	Schlesneriaceae	Planctopirus
Otu25189	Planctoellipticum_variicoloris_SH412	95.551	472	21	0	1	472	911	1382	0	756	451	Planctomycetota	Planctomycetes	Planctomycetales	unknown	unknown
Otu12715	Planctoellipticum_variicoloris_SH412	92.616	474	31	4	1	472	911	1382	0	678	439	Planctomycetota	Planctomycetes	Planctomycetales	Schlesneriaceae	Planctopirus
Otu10175	Planctoellipticum_variicoloris_SH412	91.737	472	39	0	1	472	911	1382	0	656	433	Planctomycetota	Planctomycetes	Planctomycetales	Schlesneriaceae	Planctopirus
Otu9973	Planctomicrobium_piriforme_P3	93.22	472	28	4	1	470	877	1346	0	691	440	Planctomycetota	Planctomycetes	Planctomycetales	uncultured	uncultured_ge
Otu9308	Planctomicrobium_piriforme_P3	89.852	473	42	6	1	470	877	1346	2.7e-174	603	425	Planctomycetota	Planctomycetes	Planctomycetales	uncultured	uncultured_ge
Otu6678	Planctomicrobium_piriforme_P3	91.295	471	40	1	1	471	877	1346	0	641	430	Planctomycetota	Planctomycetes	Planctomycetales	uncultured	uncultured_ge
Otu5598	Planctomicrobium_piriforme_P3	90.446	471	44	1	1	471	877	1346	2.69e-179	619	426	Planctomycetota	Planctomycetes	Planctomycetales	uncultured	uncultured_ge
Otu471	Planctomicrobium_piriforme_P3	91.102	472	38	4	1	470	877	1346	0	636	430	Planctomycetota	Planctomycetes	Planctomycetales	uncultured	uncultured_ge
Otu44877	Planctomicrobium_piriforme_P3	90.446	471	43	2	1	470	877	1346	2.68e-179	619	426	Planctomycetota	Planctomycetes	Planctomycetales	uncultured	uncultured_ge
Otu41366	Planctomicrobium_piriforme_P3	99.787	470	1	0	1	470	877	1346	0	863	469	Planctomycetota	Planctomycetes	Planctomycetales	Rubinisphaeraceae	Planctomicrobium
Otu41246	Planctomicrobium_piriforme_P3	90.446	471	44	1	1	471	877	1346	2.69e-179	619	426	Planctomycetota	Planctomycetes	Planctomycetales	uncultured	uncultured_ge
Otu33265	Planctomicrobium_piriforme_P3	91.807	476	27	11	1	470	877	1346	0	652	437	Planctomycetota	Planctomycetes	Planctomycetales	uncultured	uncultured_ge
Otu3218	Planctomicrobium_piriforme_P3	91.789	475	30	7	1	471	877	1346	0	652	436	Planctomycetota	Planctomycetes	Planctomycetales	uncultured	uncultured_ge
Otu30067	Planctomicrobium_piriforme_P3	90.678	472	40	4	1	470	877	1346	0	625	428	Planctomycetota	Planctomycetes	Planctomycetales	uncultured	uncultured_ge
Otu28765	Planctomicrobium_piriforme_P3	96.596	470	16	0	1	470	877	1346	0	780	454	Planctomycetota	Planctomycetes	Planctomycetales	Rubinisphaeraceae	Planctomicrobium
Otu26426	Planctomicrobium_piriforme_P3	90.851	470	43	0	1	470	877	1346	0	630	427	Planctomycetota	Planctomycetes	Planctomycetales	uncultured	uncultured_ge
Otu19168	Planctomicrobium_piriforme_P3	96.203	474	10	8	1	470	877	1346	0	769	456	Planctomycetota	Planctomycetes	Planctomycetales	Rubinisphaeraceae	unknown
Otu19024	Planctomicrobium_piriforme_P3	88.96	471	51	1	1	471	877	1346	1.27e-167	580	419	Planctomycetota	Planctomycetes	Planctomycetales	uncultured	uncultured_ge
Otu18766	Planctomicrobium_piriforme_P3	96.195	473	12	6	1	470	877	1346	0	769	455	Planctomycetota	Planctomycetes	Planctomycetales	Rubinisphaeraceae	Planctomicrobium
Otu18314	Planctomicrobium_piriforme_P3	94.28	472	23	4	1	470	877	1346	0	719	445	Planctomycetota	Planctomycetes	Planctomycetales	unknown	unknown
Otu16846	Planctomicrobium_piriforme_P3	91.949	472	34	4	1	470	877	1346	0	658	434	Planctomycetota	Planctomycetes	Planctomycetales	uncultured	uncultured_ge
Otu14731	Planctomicrobium_piriforme_P3	93.191	470	32	0	1	470	877	1346	0	691	438	Planctomycetota	Planctomycetes	Planctomycetales	uncultured	uncultured_ge
Otu14717	Planctomicrobium_piriforme_P3	96.822	472	11	4	1	470	877	1346	0	785	457	Planctomycetota	Planctomycetes	Planctomycetales	Rubinisphaeraceae	Planctomicrobium
Otu13743	Planctomicrobium_piriforme_P3	90.776	477	31	11	1	471	877	1346	0	625	433	Planctomycetota	Planctomycetes	Planctomycetales	uncultured	uncultured_ge
Otu13055	Planctomicrobium_piriforme_P3	90.678	472	41	3	1	471	877	1346	0	625	428	Planctomycetota	Planctomycetes	Planctomycetales	uncultured	uncultured_ge
Otu10808	Planctomicrobium_piriforme_P3	96.383	470	17	0	1	470	877	1346	0	774	453	Planctomycetota	Planctomycetes	Planctomycetales	Rubinisphaeraceae	Planctomicrobium
Otu10251	Planctomicrobium_piriforme_P3	91.983	474	32	4	1	472	877	1346	0	660	436	Planctomycetota	Planctomycetes	Planctomycetales	Rubinisphaeraceae	SH-PL14
Otu3705	Planctomyces_bekefii	98.995	398	4	0	1	398	898	1295	0	713	394	Planctomycetota	Planctomycetes	Planctomycetales	Rubinisphaeraceae	uncultured
Otu9208	Planctopirus_ephydatiae_spb1	94.08	473	26	2	1	472	910	1381	0	717	445	Planctomycetota	Planctomycetes	Planctomycetales	Schlesneriaceae	Planctopirus
Otu3203	Planctopirus_ephydatiae_spb1	94.28	472	27	0	1	472	910	1381	0	723	445	Planctomycetota	Planctomycetes	Planctomycetales	Schlesneriaceae	Planctopirus
Otu25277	Planctopirus_ephydatiae_spb1	97.246	472	13	0	1	472	910	1381	0	800	459	Planctomycetota	Planctomycetes	Planctomycetales	Schlesneriaceae	Planctopirus
Otu19641	Planctopirus_ephydatiae_spb1	91.543	473	38	2	1	472	910	1381	0	651	433	Planctomycetota	Planctomycetes	Planctomycetales	Schlesneriaceae	Planctopirus
Otu19475	Planctopirus_ephydatiae_spb1	94.703	472	25	0	1	472	910	1381	0	734	447	Planctomycetota	Planctomycetes	Planctomycetales	Schlesneriaceae	Planctopirus
Otu17761	Planctopirus_ephydatiae_spb1	92.178	473	35	2	1	472	910	1381	0	667	436	Planctomycetota	Planctomycetes	Planctomycetales	Schlesneriaceae	Planctopirus
Otu616	Polystyrenella_longa_Pla110	86.25	480	56	10	1	477	902	1374	4.76e-147	512	414	Planctomycetota	Pla3_lineage	Pla3_lineage_or	Pla3_lineage_fa	Pla3_lineage_ge
Otu9868	Poriferisphaera_corsica_KS4	87.368	475	51	6	1	470	859	1329	2.78e-154	536	415	Planctomycetota	Phycisphaerae	Phycisphaerales	Phycisphaeraceae	SM1A02
Otu8920	Poriferisphaera_corsica_KS4	87.185	476	51	8	1	471	859	1329	3.61e-153	532	415	Planctomycetota	Phycisphaerae	Phycisphaerales	Phycisphaeraceae	AKYG587
Otu7448	Poriferisphaera_corsica_KS4	87.605	476	53	5	1	475	859	1329	1.3e-157	547	417	Planctomycetota	Phycisphaerae	Phycisphaerales	Phycisphaeraceae	unknown
Otu7354	Poriferisphaera_corsica_KS4	86.373	477	58	6	1	476	859	1329	1.32e-147	514	412	Planctomycetota	Phycisphaerae	mle1-8	mle1-8_fa	mle1-8_ge
Otu71154	Poriferisphaera_corsica_KS4	86.221	479	54	11	1	475	859	1329	6.13e-146	508	413	Planctomycetota	Phycisphaerae	Tepidisphaerales	CPla-3_termite_group	CPla-3_termite_group_ge
Otu6757	Poriferisphaera_corsica_KS4	90.275	473	44	1	1	473	859	1329	9.72e-179	617	427	Planctomycetota	Phycisphaerae	Phycisphaerales	Phycisphaeraceae	SM1A02
Otu6668	Poriferisphaera_corsica_KS4	89.597	471	49	0	1	471	859	1329	3.51e-173	599	422	Planctomycetota	Phycisphaerae	Phycisphaerales	Phycisphaeraceae	SM1A02
Otu6247	Poriferisphaera_corsica_KS4	89.218	473	47	3	1	471	859	1329	7.59e-170	588	422	Planctomycetota	Phycisphaerae	Phycisphaerales	Phycisphaeraceae	SM1A02
Otu6082	Poriferisphaera_corsica_KS4	88.584	473	52	1	1	473	859	1329	2.13e-165	573	419	Planctomycetota	Phycisphaerae	Phycisphaerales	Phycisphaeraceae	SM1A02
Otu6078	Poriferisphaera_corsica_KS4	87.395	476	52	5	1	473	859	1329	2.16e-155	540	416	Planctomycetota	Phycisphaerae	Phycisphaerales	Phycisphaeraceae	SM1A02
Otu5965	Poriferisphaera_corsica_KS4	86.892	473	59	2	1	472	859	1329	1.68e-151	527	411	Planctomycetota	Phycisphaerae	Phycisphaerales	Phycisphaeraceae	SM1A02
Otu58057	Poriferisphaera_corsica_KS4	87.949	473	54	3	1	472	859	1329	7.71e-160	555	416	Planctomycetota	Phycisphaerae	Phycisphaerales	Phycisphaeraceae	unknown
Otu56729	Poriferisphaera_corsica_KS4	88.161	473	54	1	1	473	859	1329	1.28e-162	564	417	Planctomycetota	Phycisphaerae	Phycisphaerales	Phycisphaeraceae	SM1A02
Otu5462	Poriferisphaera_corsica_KS4	88.186	474	53	2	1	474	859	1329	4.63e-162	562	418	Planctomycetota	Phycisphaerae	S-70	S-70_fa	S-70_ge
Otu53429	Poriferisphaera_corsica_KS4	87.631	477	50	7	1	474	859	1329	4.66e-157	545	418	Planctomycetota	Phycisphaerae	Phycisphaerales	Phycisphaeraceae	SM1A02
Otu52477	Poriferisphaera_corsica_KS4	88.235	476	48	5	1	473	859	1329	4.62e-162	562	420	Planctomycetota	Phycisphaerae	Phycisphaerales	Phycisphaeraceae	SM1A02
Otu45604	Poriferisphaera_corsica_KS4	88	475	52	4	1	474	859	1329	2.15e-160	556	418	Planctomycetota	Phycisphaerae	S-70	S-70_fa	S-70_ge
Otu43955	Poriferisphaera_corsica_KS4	88.584	473	52	1	1	473	859	1329	2.13e-165	573	419	Planctomycetota	Phycisphaerae	Phycisphaerales	Phycisphaeraceae	SM1A02
Otu43857	Poriferisphaera_corsica_KS4	90.486	473	42	2	1	472	859	1329	7.5e-180	621	428	Planctomycetota	Phycisphaerae	Phycisphaerales	Phycisphaeraceae	unknown
Otu43766	Poriferisphaera_corsica_KS4	88.161	473	54	1	1	473	859	1329	4.62e-162	562	417	Planctomycetota	Phycisphaerae	Phycisphaerales	Phycisphaeraceae	SM1A02
Otu43459	Poriferisphaera_corsica_KS4	89.384	471	50	0	1	471	859	1329	1.63e-171	593	421	Planctomycetota	Phycisphaerae	Phycisphaerales	Phycisphaeraceae	SM1A02
Otu43048	Poriferisphaera_corsica_KS4	87.5	472	58	1	1	472	859	1329	1.67e-156	544	413	Planctomycetota	Phycisphaerae	Phycisphaerales	Phycisphaeraceae	SM1A02
Otu42495	Poriferisphaera_corsica_KS4	85.684	475	62	5	1	473	859	1329	4.75e-142	496	407	Planctomycetota	OM190	OM190_or	OM190_fa	OM190_ge
Otu41191	Poriferisphaera_corsica_KS4	86.966	468	59	2	3	470	861	1326	6.06e-151	525	407	Planctomycetota	Phycisphaerae	Phycisphaerales	Phycisphaeraceae	SM1A02
Otu3698	Poriferisphaera_corsica_KS4	89.076	476	44	6	1	473	859	1329	9.86e-169	584	424	Planctomycetota	Phycisphaerae	Phycisphaerales	Phycisphaeraceae	SM1A02
Otu36888	Poriferisphaera_corsica_KS4	88.819	474	48	5	1	472	859	1329	1.65e-166	577	421	Planctomycetota	Phycisphaerae	Phycisphaerales	Phycisphaeraceae	unknown
Otu35389	Poriferisphaera_corsica_KS4	87.975	474	52	4	1	472	859	1329	7.71e-160	555	417	Planctomycetota	Phycisphaerae	Phycisphaerales	Phycisphaeraceae	CL500-3
Otu34932	Poriferisphaera_corsica_KS4	87.342	474	56	3	1	473	859	1329	2.16e-155	540	414	Planctomycetota	Phycisphaerae	Phycisphaerales	Phycisphaeraceae	SM1A02
Otu32495	Poriferisphaera_corsica_KS4	89.218	473	47	4	1	471	859	1329	7.59e-170	588	422	Planctomycetota	Phycisphaerae	Phycisphaerales	Phycisphaeraceae	SM1A02
Otu30674	Poriferisphaera_corsica_KS4	86.134	476	55	8	1	470	859	1329	2.82e-144	503	410	Planctomycetota	Phycisphaerae	Phycisphaerales	Phycisphaeraceae	SM1A02
Otu30540	Poriferisphaera_corsica_KS4	87.789	475	52	4	1	473	859	1329	1e-158	551	417	Planctomycetota	Phycisphaerae	Phycisphaerales	Phycisphaeraceae	SM1A02
Otu27181	Poriferisphaera_corsica_KS4	87.104	473	59	2	1	473	859	1329	1.01e-153	534	412	Planctomycetota	Phycisphaerae	Phycisphaerales	Phycisphaeraceae	SM1A02
Otu2664	Poriferisphaera_corsica_KS4	88.161	473	54	1	1	473	859	1329	4.62e-162	562	417	Planctomycetota	Phycisphaerae	Phycisphaerales	Phycisphaeraceae	SM1A02
Otu25260	Poriferisphaera_corsica_KS4	89.099	477	43	7	1	474	859	1329	9.88e-169	584	425	Planctomycetota	Phycisphaerae	Phycisphaerales	Phycisphaeraceae	unknown
Otu2477	Poriferisphaera_corsica_KS4	88.703	478	42	8	1	473	859	1329	2.13e-165	573	424	Planctomycetota	Phycisphaerae	Phycisphaerales	Phycisphaeraceae	SM1A02
Otu24623	Poriferisphaera_corsica_KS4	89.286	476	43	5	1	473	859	1329	2.12e-170	590	425	Planctomycetota	Phycisphaerae	Phycisphaerales	Phycisphaeraceae	SM1A02
Otu24528	Poriferisphaera_corsica_KS4	87.657	478	48	10	1	474	859	1329	4.66e-157	545	419	Planctomycetota	Phycisphaerae	Phycisphaerales	Phycisphaeraceae	uncultured
Otu20212	Poriferisphaera_corsica_KS4	87.131	474	56	5	1	472	859	1329	3.61e-153	532	413	Planctomycetota	Phycisphaerae	Phycisphaerales	Phycisphaeraceae	CL500-3
Otu18136	Poriferisphaera_corsica_KS4	84.842	475	67	4	1	474	859	1329	2.23e-135	473	403	Planctomycetota	vadinHA49	vadinHA49_or	vadinHA49_fa	vadinHA49_ge
Otu17483	Poriferisphaera_corsica_KS4	88.842	475	47	4	1	473	859	1329	4.59e-167	579	422	Planctomycetota	Phycisphaerae	Phycisphaerales	Phycisphaeraceae	SM1A02
Otu17393	Poriferisphaera_corsica_KS4	88.96	471	52	0	1	471	859	1329	3.53e-168	582	419	Planctomycetota	Phycisphaerae	Phycisphaerales	Phycisphaeraceae	SM1A02
Otu14323	Poriferisphaera_corsica_KS4	88.211	475	47	7	1	470	859	1329	5.94e-161	558	419	Planctomycetota	Phycisphaerae	Phycisphaerales	Phycisphaeraceae	SM1A02
Otu13862	Poriferisphaera_corsica_KS4	87.579	475	54	4	1	474	859	1329	4.66e-157	545	416	Planctomycetota	unknown	unknown	unknown	unknown
Otu12490	Poriferisphaera_corsica_KS4	86.134	476	58	5	1	473	859	1329	2.2e-145	507	410	Planctomycetota	Phycisphaerae	Phycisphaerales	Phycisphaeraceae	SM1A02
Otu12474	Poriferisphaera_corsica_KS4	89.749	478	37	9	1	473	859	1329	9.79e-174	601	429	Planctomycetota	Phycisphaerae	Phycisphaerales	Phycisphaeraceae	SM1A02
Otu1179	Poriferisphaera_corsica_KS4	88.397	474	51	4	1	473	859	1329	9.93e-164	568	419	Planctomycetota	Phycisphaerae	Phycisphaerales	Phycisphaeraceae	AKYG587
Otu11758	Poriferisphaera_corsica_KS4	85.865	474	62	5	1	472	859	1329	3.67e-143	499	407	Planctomycetota	Phycisphaerae	Phycisphaerales	Phycisphaeraceae	SM1A02
Otu11005	Poriferisphaera_corsica_KS4	86.345	476	57	5	1	473	859	1329	4.72e-147	512	411	Planctomycetota	Phycisphaerae	Phycisphaerales	Phycisphaeraceae	SM1A02
Otu10282	Poriferisphaera_corsica_KS4	88.679	477	45	9	1	474	859	1329	2.14e-165	573	423	Planctomycetota	Phycisphaerae	Phycisphaerales	Phycisphaeraceae	uncultured
Otu9492	Posidoniimonas_corsicana_KOR34	91.789	475	33	5	1	473	904	1374	0	656	436	Planctomycetota	Planctomycetes	Pirellulales	Pirellulaceae	uncultured
Otu9143	Posidoniimonas_corsicana_KOR34	95.349	473	18	4	1	471	904	1374	0	749	451	Planctomycetota	Planctomycetes	Pirellulales	Pirellulaceae	unknown
Otu53676	Posidoniimonas_corsicana_KOR34	94.549	477	16	9	1	473	904	1374	0	728	451	Planctomycetota	Planctomycetes	Pirellulales	Pirellulaceae	uncultured
Otu49883	Posidoniimonas_corsicana_KOR34	92.994	471	33	0	1	471	904	1374	0	688	438	Planctomycetota	Planctomycetes	Pirellulales	Pirellulaceae	uncultured
Otu26720	Posidoniimonas_corsicana_KOR34	93.263	475	24	8	1	471	904	1374	0	693	443	Planctomycetota	Planctomycetes	Pirellulales	Pirellulaceae	uncultured
Otu25774	Posidoniimonas_corsicana_KOR34	95.541	471	21	0	1	471	904	1374	0	754	450	Planctomycetota	Planctomycetes	Pirellulales	Pirellulaceae	Pir4_lineage
Otu19539	Posidoniimonas_corsicana_KOR34	95.966	471	19	0	1	471	904	1374	0	765	452	Planctomycetota	Planctomycetes	Pirellulales	Pirellulaceae	Pir4_lineage
Otu1922	Posidoniimonas_corsicana_KOR34	95.117	471	23	0	1	471	904	1374	0	743	448	Planctomycetota	Planctomycetes	Pirellulales	Pirellulaceae	unknown
Otu5525	Posidoniimonas_polymericola_Pla123a	98.938	471	5	0	1	471	904	1374	0	843	466	Planctomycetota	Planctomycetes	Pirellulales	Pirellulaceae	Pir4_lineage
Otu46217	Posidoniimonas_polymericola_Pla123a	92.373	472	34	2	1	471	904	1374	0	671	436	Planctomycetota	Planctomycetes	Pirellulales	Pirellulaceae	uncultured
Otu4412	Posidoniimonas_polymericola_Pla123a	92.994	471	33	0	1	471	904	1374	0	688	438	Planctomycetota	Planctomycetes	Pirellulales	Pirellulaceae	uncultured
Otu37663	Posidoniimonas_polymericola_Pla123a	86.134	476	53	9	3	475	906	1371	1.03e-143	501	410	Planctomycetota	Phycisphaerae	Phycisphaerales	Phycisphaeraceae	unknown
Otu36864	Posidoniimonas_polymericola_Pla123a	94.715	473	21	4	1	471	904	1374	0	732	448	Planctomycetota	Planctomycetes	Pirellulales	Pirellulaceae	Pir4_lineage
Otu33134	Posidoniimonas_polymericola_Pla123a	86.25	480	55	6	1	478	904	1374	1.72e-146	510	414	Planctomycetota	Phycisphaerae	Phycisphaerales	Phycisphaeraceae	uncultured
Otu27567	Posidoniimonas_polymericola_Pla123a	93.631	471	30	0	1	471	904	1374	0	704	441	Planctomycetota	Planctomycetes	Pirellulales	Pirellulaceae	Pir4_lineage
Otu16847	Posidoniimonas_polymericola_Pla123a	91.966	473	34	4	1	471	904	1374	0	660	435	Planctomycetota	Planctomycetes	Pirellulales	Pirellulaceae	uncultured
Otu12340	Posidoniimonas_polymericola_Pla123a	94.715	473	21	4	1	471	904	1374	0	732	448	Planctomycetota	Planctomycetes	Pirellulales	Pirellulaceae	Pir4_lineage
Otu10987	Posidoniimonas_polymericola_Pla123a	93.432	472	29	2	1	471	904	1374	0	699	441	Planctomycetota	Planctomycetes	Pirellulales	Pirellulaceae	uncultured
Otu4383	Pseudobythopirellula_maris_Mal64	84.937	478	62	9	1	474	907	1378	6.2e-136	475	406	Planctomycetota	OM190	OM190_or	OM190_fa	OM190_ge
Otu53128	Rhodopirellula_solitaria_CA85	92.994	471	31	2	1	470	910	1379	0	686	438	Planctomycetota	Planctomycetes	Pirellulales	Pirellulaceae	unknown
Otu4602	Rhodopirellula_solitaria_CA85	85.084	476	56	14	1	467	910	1379	7.9e-135	472	405	Planctomycetota	Pla3_lineage	Pla3_lineage_or	Pla3_lineage_fa	Pla3_lineage_ge
Otu4341	Rhodopirellula_solitaria_CA85	86.316	475	53	11	1	468	910	1379	2.17e-145	507	410	Planctomycetota	Pla3_lineage	Pla3_lineage_or	Pla3_lineage_fa	Pla3_lineage_ge
Otu35081	Rhodopirellula_solitaria_CA85	98.936	470	5	0	1	470	910	1379	0	841	465	Planctomycetota	Planctomycetes	Pirellulales	Pirellulaceae	Rhodopirellula
Otu11058	Rhodopirellula_solitaria_CA85	84.277	477	58	16	1	467	910	1379	3.7e-128	449	402	Planctomycetota	Pla3_lineage	Pla3_lineage_or	Pla3_lineage_fa	Pla3_lineage_ge
Otu9319	Rohdeia_mirabilis_Pla163	90.795	478	40	3	1	474	899	1376	0	636	434	Planctomycetota	OM190	OM190_or	OM190_fa	OM190_ge
Otu70673	Rohdeia_mirabilis_Pla163	92.5	480	29	7	1	475	899	1376	0	680	444	Planctomycetota	OM190	OM190_or	OM190_fa	OM190_ge
Otu6456	Rohdeia_mirabilis_Pla163	93.096	478	31	2	1	476	899	1376	0	699	445	Planctomycetota	OM190	OM190_or	OM190_fa	OM190_ge
Otu23365	Rohdeia_mirabilis_Pla163	93.096	478	31	2	1	476	899	1376	0	699	445	Planctomycetota	OM190	OM190_or	OM190_fa	OM190_ge
Otu23211	Rohdeia_mirabilis_Pla163	87.708	480	46	9	1	469	899	1376	1.28e-157	547	421	Planctomycetota	OM190	OM190_or	OM190_fa	OM190_ge
Otu22024	Rohdeia_mirabilis_Pla163	86.071	481	55	9	1	472	899	1376	2.19e-145	507	414	Planctomycetota	OM190	OM190_or	OM190_fa	OM190_ge
Otu13978	Rohdeia_mirabilis_Pla163	91.841	478	36	3	1	475	899	1376	0	664	439	Planctomycetota	OM190	OM190_or	OM190_fa	OM190_ge
Otu11613	Rohdeia_mirabilis_Pla163	93.933	478	25	3	1	474	899	1376	0	719	449	Planctomycetota	OM190	OM190_or	OM190_fa	OM190_ge
Otu37776	Roseimaritima_multifibrata_FF011L	89.809	471	45	3	1	469	904	1373	9.7e-174	601	423	Planctomycetota	Planctomycetes	Pirellulales	Pirellulaceae	unknown
Otu23680	Roseimaritima_multifibrata_FF011L	90.89	472	38	5	1	469	904	1373	0	628	429	Planctomycetota	Planctomycetes	Pirellulales	Pirellulaceae	unknown
Otu20773	Roseimaritima_multifibrata_FF011L	89.597	471	46	3	1	469	904	1373	4.51e-172	595	422	Planctomycetota	Planctomycetes	Pirellulales	Pirellulaceae	Blastopirellula
Otu48981	Roseimaritima_ulvae_UC8	94.055	471	26	2	1	470	879	1348	0	713	443	Planctomycetota	Planctomycetes	Pirellulales	Pirellulaceae	unknown
Otu23222	Roseimaritima_ulvae_UC8	96.17	470	18	0	1	470	879	1348	0	769	452	Planctomycetota	Planctomycetes	Pirellulales	Pirellulaceae	Rhodopirellula
Otu18179	Roseimaritima_ulvae_UC8	95.117	471	21	2	1	470	879	1348	0	741	448	Planctomycetota	Planctomycetes	Pirellulales	Pirellulaceae	Rhodopirellula
Otu12424	Roseimaritima_ulvae_UC8	93.631	471	28	2	1	470	879	1348	0	702	441	Planctomycetota	Planctomycetes	Pirellulales	Pirellulaceae	Rhodopirellula
Otu19736	Rosistilla_oblonga_CA51	94.043	470	28	0	1	470	905	1374	0	713	442	Planctomycetota	Planctomycetes	Pirellulales	Pirellulaceae	unknown
Otu62145	Rosistilla_ulvae_EC9	86.583	477	54	8	1	474	904	1373	1.02e-148	518	413	Planctomycetota	Planctomycetes	Pirellulales	Pirellulaceae	Termite_planctomycete_cluster
Otu48705	Rosistilla_ulvae_EC9	93.191	470	32	0	1	470	904	1373	0	691	438	Planctomycetota	Planctomycetes	Pirellulales	Pirellulaceae	Pirellula
Otu32631	Rosistilla_ulvae_EC9	87.605	476	49	10	1	472	904	1373	1.67e-156	544	417	Planctomycetota	Pla4_lineage	Pla4_lineage_or	Pla4_lineage_fa	Pla4_lineage_ge
Otu5626	Rubinisphaera_brasiliensis_IFAM1448	83.682	478	66	11	1	472	849	1320	2.25e-125	440	400	Planctomycetota	vadinHA49	vadinHA49_or	vadinHA49_fa	vadinHA49_ge
Otu4970	Rubinisphaera_brasiliensis_IFAM1448	92.437	476	27	8	1	471	849	1320	0	671	440	Planctomycetota	Planctomycetes	Planctomycetales	Rubinisphaeraceae	Planctomicrobium
Otu27372	Rubinisphaera_brasiliensis_IFAM1448	98.729	472	6	0	1	472	849	1320	0	839	466	Planctomycetota	Planctomycetes	Planctomycetales	Rubinisphaeraceae	Rubinisphaera
Otu9316	Rubinisphaera_italica_Pan54	87.841	477	47	10	1	471	880	1351	3.58e-158	549	419	Planctomycetota	OM190	OM190_or	OM190_fa	OM190_ge
Otu37829	Rubinisphaera_italica_Pan54	85.031	481	55	14	1	473	880	1351	2.23e-135	473	409	Planctomycetota	vadinHA49	vadinHA49_or	vadinHA49_fa	vadinHA49_ge
Otu48061	Rubinisphaera_margarita_ICM_H10	91.139	474	38	4	1	472	792	1263	0	640	432	Planctomycetota	Planctomycetes	Planctomycetales	uncultured	uncultured_ge
Otu30544	Rubripirellula_tenax_Poly51	98.085	470	9	0	1	470	912	1381	0	819	461	Planctomycetota	Planctomycetes	Pirellulales	Pirellulaceae	Rubripirellula
Otu53168	Saltatorellus_ferox_Poly30	85.774	478	61	7	1	473	923	1398	3.67e-143	499	410	Planctomycetota	OM190	OM190_or	OM190_fa	OM190_ge
Otu4318	Saltatorellus_ferox_Poly30	92.872	477	31	3	1	475	923	1398	0	689	443	Planctomycetota	OM190	OM190_or	OM190_fa	OM190_ge
Otu35733	Saltatorellus_ferox_Poly30	85.954	477	60	7	1	471	923	1398	2.83e-144	503	410	Planctomycetota	OM190	OM190_or	OM190_fa	OM190_ge
Otu3473	Saltatorellus_ferox_Poly30	85.833	480	57	9	1	473	923	1398	3.67e-143	499	412	Planctomycetota	Pla4_lineage	Pla4_lineage_or	Pla4_lineage_fa	Pla4_lineage_ge
Otu2403	Saltatorellus_ferox_Poly30	85.924	476	62	5	1	471	923	1398	2.83e-144	503	409	Planctomycetota	OM190	OM190_or	OM190_fa	OM190_ge
Otu2225	Saltatorellus_ferox_Poly30	86.192	478	59	7	1	473	923	1398	1.7e-146	510	412	Planctomycetota	OM190	OM190_or	OM190_fa	OM190_ge
Otu9344	Schlesneria_paludicola_MPL7	87.002	477	55	7	1	473	904	1377	1.3e-152	531	415	Planctomycetota	Phycisphaerae	Phycisphaerales	Phycisphaeraceae	SM1A02
Otu9231	Schlesneria_paludicola_MPL7	91.195	477	38	4	1	476	904	1377	0	645	435	Planctomycetota	Planctomycetes	Planctomycetales	unknown	unknown
Otu70532	Schlesneria_paludicola_MPL7	88.47	477	48	7	1	473	904	1377	2.76e-164	569	422	Planctomycetota	Phycisphaerae	Phycisphaerales	Phycisphaeraceae	SM1A02
Otu6581	Schlesneria_paludicola_MPL7	86.555	476	59	5	1	473	904	1377	2.82e-149	520	412	Planctomycetota	Phycisphaerae	Phycisphaerales	Phycisphaeraceae	SM1A02
Otu50920	Schlesneria_paludicola_MPL7	97.046	474	14	0	1	474	904	1377	0	798	460	Planctomycetota	Planctomycetes	Planctomycetales	Schlesneriaceae	Schlesneria
Otu48790	Schlesneria_paludicola_MPL7	92.194	474	37	0	1	474	904	1377	0	671	437	Planctomycetota	Planctomycetes	Planctomycetales	uncultured	uncultured_ge
Otu47501	Schlesneria_paludicola_MPL7	89.706	476	44	5	1	473	904	1377	2.72e-174	603	427	Planctomycetota	Planctomycetes	uncultured	uncultured_fa	uncultured_ge
Otu39980	Schlesneria_paludicola_MPL7	88.309	479	47	8	1	475	904	1377	9.97e-164	568	423	Planctomycetota	Phycisphaerae	Phycisphaerales	Phycisphaeraceae	SM1A02
Otu3995	Schlesneria_paludicola_MPL7	98.734	474	6	0	1	474	904	1377	0	843	468	Planctomycetota	Planctomycetes	Planctomycetales	Schlesneriaceae	Schlesneria
Otu32824	Schlesneria_paludicola_MPL7	96.835	474	15	0	1	474	904	1377	0	793	459	Planctomycetota	Planctomycetes	Planctomycetales	Schlesneriaceae	Schlesneria
Otu3219	Schlesneria_paludicola_MPL7	94.737	475	23	2	1	474	904	1377	0	737	450	Planctomycetota	Planctomycetes	Planctomycetales	Schlesneriaceae	Schlesneria
Otu30490	Schlesneria_paludicola_MPL7	87.789	475	52	6	1	470	904	1377	9.93e-159	551	417	Planctomycetota	Phycisphaerae	Phycisphaerales	Phycisphaeraceae	SM1A02
Otu26661	Schlesneria_paludicola_MPL7	88.26	477	49	7	1	473	904	1377	1.28e-162	564	421	Planctomycetota	Phycisphaerae	Phycisphaerales	Phycisphaeraceae	SM1A02
Otu2421	Schlesneria_paludicola_MPL7	91.139	474	42	0	1	474	904	1377	0	643	432	Planctomycetota	Planctomycetes	Planctomycetales	uncultured	uncultured_ge
Otu2201	Schlesneria_paludicola_MPL7	94.947	475	22	2	1	474	904	1377	0	743	451	Planctomycetota	Planctomycetes	Planctomycetales	Schlesneriaceae	Schlesneria
Otu19719	Schlesneria_paludicola_MPL7	89.263	475	47	4	1	472	904	1377	5.88e-171	592	424	Planctomycetota	Planctomycetes	Planctomycetales	uncultured	uncultured_ge
Otu1902	Schlesneria_paludicola_MPL7	87.708	480	46	12	1	473	904	1377	1.29e-157	547	421	Planctomycetota	Phycisphaerae	Phycisphaerales	Phycisphaeraceae	SM1A02
Otu18860	Schlesneria_paludicola_MPL7	85.386	479	58	12	1	472	904	1377	2.85e-139	486	409	Planctomycetota	Phycisphaerae	Phycisphaerales	Phycisphaeraceae	SM1A02
Otu18299	Schlesneria_paludicola_MPL7	97.679	474	11	0	1	474	904	1377	0	815	463	Planctomycetota	Planctomycetes	Planctomycetales	Schlesneriaceae	Schlesneria
Otu14185	Schlesneria_paludicola_MPL7	87.395	476	55	5	1	473	904	1377	6.02e-156	542	416	Planctomycetota	Phycisphaerae	Phycisphaerales	Phycisphaeraceae	SM1A02
Otu13002	Schlesneria_paludicola_MPL7	86.82	478	54	8	1	473	904	1377	6.06e-151	525	415	Planctomycetota	Phycisphaerae	Phycisphaerales	Phycisphaeraceae	SM1A02
Otu12364	Schlesneria_paludicola_MPL7	87.158	475	58	3	1	473	904	1377	2.8e-154	536	414	Planctomycetota	Phycisphaerae	Phycisphaerales	Phycisphaeraceae	SM1A02
Otu12120	Schlesneria_paludicola_MPL7	86.639	479	52	12	1	472	904	1377	2.81e-149	520	415	Planctomycetota	Phycisphaerae	Phycisphaerales	Phycisphaeraceae	SM1A02
Otu12064	Schlesneria_paludicola_MPL7	87.553	474	58	1	1	473	904	1377	1.29e-157	547	415	Planctomycetota	Phycisphaerae	Phycisphaerales	Phycisphaeraceae	Phycisphaera
Otu24041	Singulisphaera_acidiphila_MOB10	97.252	473	9	4	1	471	882	1352	0	798	460	Planctomycetota	Planctomycetes	Isosphaerales	Isosphaeraceae	Singulisphaera
Otu9774	Singulisphaera_rosea_S26	93.008	472	31	2	1	471	887	1357	0	688	439	Planctomycetota	Planctomycetes	Isosphaerales	Isosphaeraceae	unknown
Otu9361	Singulisphaera_rosea_S26	94.492	472	25	1	1	472	887	1357	0	726	446	Planctomycetota	Planctomycetes	Isosphaerales	Isosphaeraceae	uncultured
Otu8916	Singulisphaera_rosea_S26	93.631	471	30	0	1	471	887	1357	0	704	441	Planctomycetota	Planctomycetes	Isosphaerales	Isosphaeraceae	uncultured
Otu8193	Singulisphaera_rosea_S26	93.631	471	30	0	1	471	887	1357	0	704	441	Planctomycetota	Planctomycetes	Isosphaerales	Isosphaeraceae	uncultured
Otu7890	Singulisphaera_rosea_S26	92.569	471	35	0	1	471	887	1357	0	676	436	Planctomycetota	Planctomycetes	Isosphaerales	Isosphaeraceae	uncultured
Otu7886	Singulisphaera_rosea_S26	89.662	474	46	3	1	474	887	1357	9.81e-174	601	425	Planctomycetota	Planctomycetes	uncultured	uncultured_fa	uncultured_ge
Otu71995	Singulisphaera_rosea_S26	93.432	472	30	1	1	472	887	1357	0	699	441	Planctomycetota	Planctomycetes	Isosphaerales	Isosphaeraceae	uncultured
Otu6712	Singulisphaera_rosea_S26	94.703	472	24	1	1	472	887	1357	0	732	447	Planctomycetota	Planctomycetes	Isosphaerales	Isosphaeraceae	uncultured
Otu66058	Singulisphaera_rosea_S26	91.966	473	33	5	1	470	887	1357	0	658	435	Planctomycetota	Planctomycetes	Isosphaerales	Isosphaeraceae	uncultured
Otu6407	Singulisphaera_rosea_S26	96.391	471	17	0	1	471	887	1357	0	776	454	Planctomycetota	Planctomycetes	Isosphaerales	Isosphaeraceae	Singulisphaera
Otu6222	Singulisphaera_rosea_S26	93.432	472	30	1	1	472	887	1357	0	699	441	Planctomycetota	Planctomycetes	Isosphaerales	Isosphaeraceae	uncultured
Otu50745	Singulisphaera_rosea_S26	94.915	472	22	2	1	471	887	1357	0	737	448	Planctomycetota	Planctomycetes	Isosphaerales	Isosphaeraceae	unknown
Otu50711	Singulisphaera_rosea_S26	93.432	472	29	2	1	471	887	1357	0	699	441	Planctomycetota	Planctomycetes	Isosphaerales	Isosphaeraceae	uncultured
Otu50549	Singulisphaera_rosea_S26	96.391	471	17	0	1	471	887	1357	0	776	454	Planctomycetota	Planctomycetes	Isosphaerales	Isosphaeraceae	unknown
Otu49983	Singulisphaera_rosea_S26	94.692	471	22	2	1	468	887	1357	0	728	446	Planctomycetota	Planctomycetes	Isosphaerales	Isosphaeraceae	unknown
Otu4613	Singulisphaera_rosea_S26	93.856	472	28	1	1	472	887	1357	0	710	443	Planctomycetota	Planctomycetes	Isosphaerales	Isosphaeraceae	uncultured
Otu4564	Singulisphaera_rosea_S26	94.28	472	26	1	1	472	887	1357	0	721	445	Planctomycetota	Planctomycetes	Isosphaerales	Isosphaeraceae	uncultured
Otu45137	Singulisphaera_rosea_S26	93.631	471	30	0	1	471	887	1357	0	704	441	Planctomycetota	Planctomycetes	Isosphaerales	Isosphaeraceae	Tundrisphaera
Otu4512	Singulisphaera_rosea_S26	95.339	472	21	1	1	472	887	1357	0	749	450	Planctomycetota	Planctomycetes	Isosphaerales	Isosphaeraceae	uncultured
Otu4364	Singulisphaera_rosea_S26	95.754	471	20	0	1	471	887	1357	0	760	451	Planctomycetota	Planctomycetes	Isosphaerales	Isosphaeraceae	unknown
Otu42841	Singulisphaera_rosea_S26	92.797	472	33	1	1	472	887	1357	0	682	438	Planctomycetota	Planctomycetes	Isosphaerales	Isosphaeraceae	uncultured
Otu4235	Singulisphaera_rosea_S26	93.644	472	28	2	1	471	887	1357	0	704	442	Planctomycetota	Planctomycetes	Isosphaerales	Isosphaeraceae	uncultured
Otu42178	Singulisphaera_rosea_S26	94.703	472	24	1	1	472	887	1357	0	732	447	Planctomycetota	Planctomycetes	Isosphaerales	Isosphaeraceae	uncultured
Otu4148	Singulisphaera_rosea_S26	96.603	471	16	0	1	471	887	1357	0	782	455	Planctomycetota	Planctomycetes	Isosphaerales	Isosphaeraceae	unknown
Otu41438	Singulisphaera_rosea_S26	95.541	471	21	0	1	471	887	1357	0	754	450	Planctomycetota	Planctomycetes	Isosphaerales	Isosphaeraceae	unknown
Otu40713	Singulisphaera_rosea_S26	93.446	473	27	4	1	471	887	1357	0	699	442	Planctomycetota	Planctomycetes	Isosphaerales	Isosphaeraceae	uncultured
Otu40413	Singulisphaera_rosea_S26	94.055	471	28	0	1	471	887	1357	0	715	443	Planctomycetota	Planctomycetes	Isosphaerales	Isosphaeraceae	uncultured
Otu34693	Singulisphaera_rosea_S26	94.904	471	24	0	1	471	887	1357	0	737	447	Planctomycetota	Planctomycetes	Isosphaerales	Isosphaeraceae	unknown
Otu33515	Singulisphaera_rosea_S26	95.754	471	18	1	1	469	887	1357	0	758	451	Planctomycetota	Planctomycetes	Isosphaerales	Isosphaeraceae	unknown
Otu29820	Singulisphaera_rosea_S26	95.541	471	21	0	1	471	887	1357	0	754	450	Planctomycetota	Planctomycetes	Isosphaerales	Isosphaeraceae	unknown
Otu26854	Singulisphaera_rosea_S26	94.492	472	25	1	1	472	887	1357	0	726	446	Planctomycetota	Planctomycetes	Isosphaerales	Isosphaeraceae	uncultured
Otu25080	Singulisphaera_rosea_S26	86.316	475	60	5	1	474	887	1357	4.73e-147	512	410	Planctomycetota	Phycisphaerae	Phycisphaerales	Phycisphaeraceae	uncultured
Otu24349	Singulisphaera_rosea_S26	95.975	472	18	1	1	472	887	1357	0	765	453	Planctomycetota	Planctomycetes	Isosphaerales	Isosphaeraceae	uncultured
Otu23784	Singulisphaera_rosea_S26	94.48	471	26	0	1	471	887	1357	0	726	445	Planctomycetota	Planctomycetes	Isosphaerales	Isosphaeraceae	unknown
Otu23546	Singulisphaera_rosea_S26	94.703	472	24	1	1	472	887	1357	0	732	447	Planctomycetota	Planctomycetes	Isosphaerales	Isosphaeraceae	uncultured
Otu22169	Singulisphaera_rosea_S26	96.603	471	16	0	1	471	887	1357	0	782	455	Planctomycetota	Planctomycetes	Isosphaerales	Isosphaeraceae	Tundrisphaera
Otu21891	Singulisphaera_rosea_S26	93.843	471	29	0	1	471	887	1357	0	710	442	Planctomycetota	Planctomycetes	Isosphaerales	Isosphaeraceae	uncultured
Otu20614	Singulisphaera_rosea_S26	94.904	471	24	0	1	471	887	1357	0	737	447	Planctomycetota	Planctomycetes	Isosphaerales	Isosphaeraceae	unknown
Otu2034	Singulisphaera_rosea_S26	95.541	471	19	2	1	469	887	1357	0	752	450	Planctomycetota	Planctomycetes	Isosphaerales	Isosphaeraceae	unknown
Otu19415	Singulisphaera_rosea_S26	93.235	473	29	3	1	472	887	1357	0	693	441	Planctomycetota	Planctomycetes	Isosphaerales	Isosphaeraceae	uncultured
Otu18329	Singulisphaera_rosea_S26	92.797	472	33	1	1	472	887	1357	0	682	438	Planctomycetota	Planctomycetes	Isosphaerales	Isosphaeraceae	uncultured
Otu18138	Singulisphaera_rosea_S26	93.432	472	29	2	1	471	887	1357	0	699	441	Planctomycetota	Planctomycetes	Isosphaerales	Isosphaeraceae	uncultured
Otu18024	Singulisphaera_rosea_S26	93.206	471	32	0	1	471	887	1357	0	693	439	Planctomycetota	Planctomycetes	Isosphaerales	Isosphaeraceae	uncultured
Otu17975	Singulisphaera_rosea_S26	93.644	472	29	1	1	472	887	1357	0	704	442	Planctomycetota	Planctomycetes	Isosphaerales	Isosphaeraceae	uncultured
Otu17475	Singulisphaera_rosea_S26	93.869	473	26	3	1	472	887	1357	0	710	444	Planctomycetota	Planctomycetes	Isosphaerales	Isosphaeraceae	uncultured
Otu16578	Singulisphaera_rosea_S26	93.023	473	30	3	1	472	887	1357	0	688	440	Planctomycetota	Planctomycetes	Isosphaerales	Isosphaeraceae	unknown
Otu14863	Singulisphaera_rosea_S26	94.48	471	26	0	1	471	887	1357	0	726	445	Planctomycetota	Planctomycetes	Isosphaerales	Isosphaeraceae	uncultured
Otu14621	Singulisphaera_rosea_S26	93.235	473	29	3	1	472	887	1357	0	693	441	Planctomycetota	Planctomycetes	Isosphaerales	Isosphaeraceae	uncultured
Otu13871	Singulisphaera_rosea_S26	93.023	473	29	4	1	471	887	1357	0	688	440	Planctomycetota	Planctomycetes	Isosphaerales	Isosphaeraceae	uncultured
Otu13336	Singulisphaera_rosea_S26	97.24	471	13	0	1	471	887	1357	0	798	458	Planctomycetota	Planctomycetes	Isosphaerales	Isosphaeraceae	unknown
Otu1251	Singulisphaera_rosea_S26	93.432	472	30	1	1	472	887	1357	0	699	441	Planctomycetota	Planctomycetes	Isosphaerales	Isosphaeraceae	uncultured
Otu1129	Singulisphaera_rosea_S26	99.151	471	4	0	1	471	887	1357	0	848	467	Planctomycetota	Planctomycetes	Isosphaerales	Isosphaeraceae	Singulisphaera
Otu10544	Singulisphaera_rosea_S26	97.252	473	9	3	1	471	887	1357	0	798	460	Planctomycetota	Planctomycetes	Isosphaerales	Isosphaeraceae	Singulisphaera
Otu4674	Stieleria_neptunia_Enr13	84.355	473	65	9	1	467	903	1372	7.96e-130	455	399	Planctomycetota	Pla3_lineage	Pla3_lineage_or	Pla3_lineage_fa	Pla3_lineage_ge
Otu16109	Stieleria_sedimenti_ICT_E10.1	91.158	475	31	11	1	469	758	1227	0	634	433	Planctomycetota	Planctomycetes	Pirellulales	Pirellulaceae	unknown
Otu8135	Symmachiella_macrocystis_CA54	90.295	474	44	2	1	473	921	1393	2.7e-179	619	428	Planctomycetota	Planctomycetes	Planctomycetales	unknown	unknown
Otu7596	Symmachiella_macrocystis_CA54	90.506	474	43	2	1	473	921	1393	0	625	429	Planctomycetota	Planctomycetes	Planctomycetales	uncultured	uncultured_ge
Otu4139	Symmachiella_macrocystis_CA54	85.021	474	68	3	1	472	921	1393	4.77e-137	479	403	Planctomycetota	OM190	OM190_or	OM190_fa	OM190_ge
Otu4083	Symmachiella_macrocystis_CA54	90.526	475	39	6	1	471	921	1393	2.08e-180	623	430	Planctomycetota	Planctomycetes	Planctomycetales	uncultured	uncultured_ge
Otu37391	Symmachiella_macrocystis_CA54	90.698	473	42	2	1	471	921	1393	0	628	429	Planctomycetota	Planctomycetes	Planctomycetales	uncultured	uncultured_ge
Otu26706	Symmachiella_macrocystis_CA54	92.6	473	35	0	1	473	921	1393	0	680	438	Planctomycetota	Planctomycetes	Planctomycetales	unknown	unknown
Otu21290	Symmachiella_macrocystis_CA54	91.755	473	38	1	1	472	921	1393	0	656	434	Planctomycetota	Planctomycetes	Pirellulales	Pirellulaceae	Pir4_lineage
Otu17903	Symmachiella_macrocystis_CA54	94.292	473	27	0	1	473	921	1393	0	725	446	Planctomycetota	Planctomycetes	Planctomycetales	unknown	unknown
Otu15878	Symmachiella_macrocystis_CA54	93.023	473	33	0	1	473	921	1393	0	691	440	Planctomycetota	Planctomycetes	Planctomycetales	uncultured	uncultured_ge
Otu10293	Symmachiella_macrocystis_CA54	90.063	473	45	2	1	471	921	1393	4.5e-177	612	426	Planctomycetota	Planctomycetes	Planctomycetales	uncultured	uncultured_ge
Otu15344	Tautonia_rosea_JC657	92.616	474	29	5	1	472	908	1377	0	676	439	Planctomycetota	Planctomycetes	Isosphaerales	Isosphaeraceae	uncultured
Otu15709	Tautonia_sociabilis_GM2012	97.034	472	12	2	1	472	897	1366	0	793	458	Planctomycetota	Planctomycetes	Isosphaerales	Isosphaeraceae	uncultured
Otu9889	Telmatocola_sphagniphila_SP2	90.965	487	44	0	1	487	877	1363	0	656	443	Planctomycetota	Planctomycetes	Gemmatales	Gemmataceae	uncultured
Otu9784	Telmatocola_sphagniphila_SP2	90.144	487	48	0	1	487	877	1363	0	634	439	Planctomycetota	Planctomycetes	Gemmatales	Gemmataceae	uncultured
Otu9698	Telmatocola_sphagniphila_SP2	89.938	487	48	1	1	486	877	1363	0	627	438	Planctomycetota	Planctomycetes	Gemmatales	Gemmataceae	uncultured
Otu9632	Telmatocola_sphagniphila_SP2	91.17	487	42	1	1	486	877	1363	0	660	444	Planctomycetota	Planctomycetes	Gemmatales	Gemmataceae	uncultured
Otu9599	Telmatocola_sphagniphila_SP2	91.411	489	39	3	1	488	877	1363	0	667	447	Planctomycetota	Planctomycetes	Gemmatales	Gemmataceae	uncultured
Otu9335	Telmatocola_sphagniphila_SP2	91.411	489	37	4	1	486	877	1363	0	665	447	Planctomycetota	Planctomycetes	Gemmatales	Gemmataceae	uncultured
Otu9311	Telmatocola_sphagniphila_SP2	89.528	487	51	0	1	487	877	1363	1e-178	617	436	Planctomycetota	Planctomycetes	Gemmatales	Gemmataceae	uncultured
Otu9014	Telmatocola_sphagniphila_SP2	90.554	487	43	3	1	484	877	1363	0	641	441	Planctomycetota	Planctomycetes	Gemmatales	Gemmataceae	uncultured
Otu8985	Telmatocola_sphagniphila_SP2	89.959	488	46	3	1	486	877	1363	0	627	439	Planctomycetota	Planctomycetes	Gemmatales	Gemmataceae	uncultured
Otu8964	Telmatocola_sphagniphila_SP2	91.207	489	39	4	1	487	877	1363	0	662	446	Planctomycetota	Planctomycetes	Gemmatales	Gemmataceae	uncultured
Otu8755	Telmatocola_sphagniphila_SP2	93.224	487	33	0	1	487	877	1363	0	717	454	Planctomycetota	Planctomycetes	Gemmatales	Gemmataceae	uncultured
Otu8662	Telmatocola_sphagniphila_SP2	89.938	487	49	0	1	487	877	1363	0	628	438	Planctomycetota	Planctomycetes	Gemmatales	Gemmataceae	uncultured
Otu8647	Telmatocola_sphagniphila_SP2	90.369	488	44	3	1	486	877	1363	0	638	441	Planctomycetota	Planctomycetes	Gemmatales	Gemmataceae	uncultured
Otu8644	Telmatocola_sphagniphila_SP2	90.144	487	48	0	1	487	877	1363	0	634	439	Planctomycetota	Planctomycetes	Gemmatales	Gemmataceae	uncultured
Otu8523	Telmatocola_sphagniphila_SP2	93.224	487	32	1	1	486	877	1363	0	715	454	Planctomycetota	Planctomycetes	Gemmatales	Gemmataceae	uncultured
Otu8509	Telmatocola_sphagniphila_SP2	91.207	489	35	5	1	483	877	1363	0	658	446	Planctomycetota	Planctomycetes	Gemmatales	Gemmataceae	unknown
Otu8470	Telmatocola_sphagniphila_SP2	89.528	487	51	0	1	487	877	1363	1e-178	617	436	Planctomycetota	Planctomycetes	Gemmatales	Gemmataceae	uncultured
Otu8455	Telmatocola_sphagniphila_SP2	92.197	487	37	1	1	486	877	1363	0	688	449	Planctomycetota	Planctomycetes	Gemmatales	Gemmataceae	uncultured
Otu8350	Telmatocola_sphagniphila_SP2	90.349	487	47	0	1	487	877	1363	0	640	440	Planctomycetota	Planctomycetes	Gemmatales	Gemmataceae	uncultured
Otu8251	Telmatocola_sphagniphila_SP2	90.965	487	44	0	1	487	877	1363	0	656	443	Planctomycetota	Planctomycetes	Gemmatales	Gemmataceae	uncultured
Otu8128	Telmatocola_sphagniphila_SP2	90.349	487	47	0	1	487	877	1363	0	640	440	Planctomycetota	Planctomycetes	Gemmatales	Gemmataceae	uncultured
Otu7986	Telmatocola_sphagniphila_SP2	90.554	487	46	0	1	487	877	1363	0	645	441	Planctomycetota	Planctomycetes	Gemmatales	Gemmataceae	uncultured
Otu7893	Telmatocola_sphagniphila_SP2	91.17	487	43	0	1	487	877	1363	0	662	444	Planctomycetota	Planctomycetes	Gemmatales	Gemmataceae	uncultured
Otu7864	Telmatocola_sphagniphila_SP2	88.73	488	53	2	1	487	877	1363	4.7e-172	595	433	Planctomycetota	Planctomycetes	Gemmatales	Gemmataceae	uncultured
Otu7699	Telmatocola_sphagniphila_SP2	89.117	487	51	2	1	485	877	1363	7.78e-175	604	434	Planctomycetota	Planctomycetes	Gemmatales	Gemmataceae	uncultured
Otu7691	Telmatocola_sphagniphila_SP2	91.17	487	34	4	1	478	877	1363	0	652	444	Planctomycetota	Planctomycetes	Gemmatales	Gemmataceae	uncultured
Otu7399	Telmatocola_sphagniphila_SP2	89.528	487	51	0	1	487	877	1363	1e-178	617	436	Planctomycetota	Planctomycetes	Gemmatales	Gemmataceae	uncultured
Otu7365	Telmatocola_sphagniphila_SP2	89.528	487	51	0	1	487	877	1363	1e-178	617	436	Planctomycetota	Planctomycetes	Gemmatales	Gemmataceae	uncultured
Otu73642	Telmatocola_sphagniphila_SP2	89.366	489	48	4	1	487	877	1363	4.67e-177	612	437	Planctomycetota	Planctomycetes	Gemmatales	Gemmataceae	unknown
Otu7308	Telmatocola_sphagniphila_SP2	89.98	489	45	4	1	487	877	1363	0	628	440	Planctomycetota	Planctomycetes	Gemmatales	Gemmataceae	uncultured
Otu7221	Telmatocola_sphagniphila_SP2	90.574	488	44	2	1	487	877	1363	0	645	442	Planctomycetota	Planctomycetes	Gemmatales	Gemmataceae	uncultured
Otu72169	Telmatocola_sphagniphila_SP2	93.018	487	34	0	1	487	877	1363	0	712	453	Planctomycetota	Planctomycetes	Gemmatales	Gemmataceae	uncultured
Otu7216	Telmatocola_sphagniphila_SP2	91.376	487	42	0	1	487	877	1363	0	667	445	Planctomycetota	Planctomycetes	Gemmatales	Gemmataceae	uncultured
Otu71630	Telmatocola_sphagniphila_SP2	92.197	487	38	0	1	487	877	1363	0	689	449	Planctomycetota	Planctomycetes	Gemmatales	Gemmataceae	uncultured
Otu71545	Telmatocola_sphagniphila_SP2	91.189	488	39	4	1	485	877	1363	0	660	445	Planctomycetota	Planctomycetes	Gemmatales	Gemmataceae	unknown
Otu71128	Telmatocola_sphagniphila_SP2	89.98	489	45	4	1	487	877	1363	0	628	440	Planctomycetota	Planctomycetes	Gemmatales	Gemmataceae	uncultured
Otu7096	Telmatocola_sphagniphila_SP2	89.733	487	50	0	1	487	877	1363	2.16e-180	623	437	Planctomycetota	Planctomycetes	Gemmatales	Gemmataceae	uncultured
Otu7084	Telmatocola_sphagniphila_SP2	90.554	487	46	0	1	487	877	1363	0	645	441	Planctomycetota	Planctomycetes	Gemmatales	Gemmataceae	uncultured
Otu7015	Telmatocola_sphagniphila_SP2	89.733	487	50	0	1	487	877	1363	2.16e-180	623	437	Planctomycetota	Planctomycetes	Gemmatales	Gemmataceae	uncultured
Otu69754	Telmatocola_sphagniphila_SP2	90.144	487	48	0	1	487	877	1363	0	634	439	Planctomycetota	Planctomycetes	Gemmatales	Gemmataceae	uncultured
Otu69681	Telmatocola_sphagniphila_SP2	90.144	487	48	0	1	487	877	1363	0	634	439	Planctomycetota	Planctomycetes	Gemmatales	Gemmataceae	uncultured
Otu6960	Telmatocola_sphagniphila_SP2	90.574	488	44	2	1	487	877	1363	0	645	442	Planctomycetota	Planctomycetes	Gemmatales	Gemmataceae	uncultured
Otu69495	Telmatocola_sphagniphila_SP2	90.554	487	46	0	1	487	877	1363	0	645	441	Planctomycetota	Planctomycetes	Gemmatales	Gemmataceae	uncultured
Otu69470	Telmatocola_sphagniphila_SP2	91.411	489	38	4	1	487	877	1363	0	667	447	Planctomycetota	Planctomycetes	Gemmatales	Gemmataceae	uncultured
Otu69277	Telmatocola_sphagniphila_SP2	90.965	487	44	0	1	487	877	1363	0	656	443	Planctomycetota	Planctomycetes	Gemmatales	Gemmataceae	uncultured
Otu69162	Telmatocola_sphagniphila_SP2	90.554	487	46	0	1	487	877	1363	0	645	441	Planctomycetota	Planctomycetes	Gemmatales	Gemmataceae	unknown
Otu6848	Telmatocola_sphagniphila_SP2	91.207	489	39	4	1	487	877	1363	0	662	446	Planctomycetota	Planctomycetes	Gemmatales	Gemmataceae	uncultured
Otu68421	Telmatocola_sphagniphila_SP2	90.554	487	46	0	1	487	877	1363	0	645	441	Planctomycetota	Planctomycetes	Gemmatales	Gemmataceae	uncultured
Otu68233	Telmatocola_sphagniphila_SP2	90.76	487	43	1	1	485	877	1363	0	649	442	Planctomycetota	Planctomycetes	Gemmatales	Gemmataceae	uncultured
Otu67970	Telmatocola_sphagniphila_SP2	90.984	488	42	2	1	487	877	1363	0	656	444	Planctomycetota	Planctomycetes	Gemmatales	Gemmataceae	uncultured
Otu67471	Telmatocola_sphagniphila_SP2	89.775	489	46	4	1	487	877	1363	2.16e-180	623	439	Planctomycetota	Planctomycetes	Gemmatales	Gemmataceae	uncultured
Otu67409	Telmatocola_sphagniphila_SP2	89.98	489	45	3	1	487	877	1363	0	628	440	Planctomycetota	Planctomycetes	Gemmatales	Gemmataceae	uncultured
Otu67080	Telmatocola_sphagniphila_SP2	92.008	488	37	2	1	487	877	1363	0	684	449	Planctomycetota	Planctomycetes	Gemmatales	Gemmataceae	uncultured
Otu6705	Telmatocola_sphagniphila_SP2	90.779	488	42	3	1	486	877	1363	0	649	443	Planctomycetota	Planctomycetes	Gemmatales	Gemmataceae	uncultured
Otu6701	Telmatocola_sphagniphila_SP2	91.17	487	43	0	1	487	877	1363	0	662	444	Planctomycetota	Planctomycetes	Gemmatales	Gemmataceae	uncultured
Otu66965	Telmatocola_sphagniphila_SP2	90.144	487	48	0	1	487	877	1363	0	634	439	Planctomycetota	Planctomycetes	Gemmatales	Gemmataceae	uncultured
Otu66813	Telmatocola_sphagniphila_SP2	90.779	488	42	3	1	486	877	1363	0	649	443	Planctomycetota	Planctomycetes	Gemmatales	Gemmataceae	uncultured
Otu66673	Telmatocola_sphagniphila_SP2	89.322	487	52	0	1	487	877	1363	4.67e-177	612	435	Planctomycetota	Planctomycetes	Gemmatales	Gemmataceae	uncultured
Otu66604	Telmatocola_sphagniphila_SP2	90.554	487	46	0	1	487	877	1363	0	645	441	Planctomycetota	Planctomycetes	Gemmatales	Gemmataceae	uncultured
Otu65859	Telmatocola_sphagniphila_SP2	89.733	487	50	0	1	487	877	1363	2.16e-180	623	437	Planctomycetota	Planctomycetes	Gemmatales	Gemmataceae	uncultured
Otu65858	Telmatocola_sphagniphila_SP2	90.76	487	45	0	1	487	877	1363	0	651	442	Planctomycetota	Planctomycetes	Gemmatales	Gemmataceae	uncultured
Otu65768	Telmatocola_sphagniphila_SP2	91.992	487	39	0	1	487	877	1363	0	684	448	Planctomycetota	Planctomycetes	Gemmatales	Gemmataceae	uncultured
Otu6571	Telmatocola_sphagniphila_SP2	90.779	488	43	2	1	487	877	1363	0	651	443	Planctomycetota	Planctomycetes	Gemmatales	Gemmataceae	uncultured
Otu6562	Telmatocola_sphagniphila_SP2	89.796	490	44	6	1	487	877	1363	2.16e-180	623	440	Planctomycetota	Planctomycetes	Gemmatales	Gemmataceae	uncultured
Otu6511	Telmatocola_sphagniphila_SP2	92.813	487	35	0	1	487	877	1363	0	706	452	Planctomycetota	Planctomycetes	Gemmatales	Gemmataceae	uncultured
Otu64760	Telmatocola_sphagniphila_SP2	93.018	487	34	0	1	487	877	1363	0	712	453	Planctomycetota	Planctomycetes	Gemmatales	Gemmataceae	uncultured
Otu63920	Telmatocola_sphagniphila_SP2	89.938	487	49	0	1	487	877	1363	0	628	438	Planctomycetota	Planctomycetes	Gemmatales	Gemmataceae	uncultured
Otu62969	Telmatocola_sphagniphila_SP2	89.938	487	49	0	1	487	877	1363	0	628	438	Planctomycetota	Planctomycetes	Gemmatales	Gemmataceae	uncultured
Otu62957	Telmatocola_sphagniphila_SP2	91.581	487	41	0	1	487	877	1363	0	673	446	Planctomycetota	Planctomycetes	Gemmatales	Gemmataceae	uncultured
Otu6228	Telmatocola_sphagniphila_SP2	91.207	489	39	3	1	487	877	1363	0	662	446	Planctomycetota	Planctomycetes	Gemmatales	Gemmataceae	uncultured
Otu6129	Telmatocola_sphagniphila_SP2	89.733	487	50	0	1	487	877	1363	2.16e-180	623	437	Planctomycetota	Planctomycetes	Gemmatales	Gemmataceae	uncultured
Otu6128	Telmatocola_sphagniphila_SP2	90.984	488	41	3	1	486	877	1363	0	654	444	Planctomycetota	Planctomycetes	Gemmatales	Gemmataceae	uncultured
Otu6125	Telmatocola_sphagniphila_SP2	91.992	487	39	0	1	487	877	1363	0	684	448	Planctomycetota	Planctomycetes	Gemmatales	Gemmataceae	uncultured
Otu61125	Telmatocola_sphagniphila_SP2	89.344	488	51	1	1	488	877	1363	4.68e-177	612	436	Planctomycetota	Planctomycetes	Gemmatales	Gemmataceae	uncultured
Otu61004	Telmatocola_sphagniphila_SP2	91.82	489	36	4	1	487	877	1363	0	678	449	Planctomycetota	Planctomycetes	Gemmatales	Gemmataceae	unknown
Otu60610	Telmatocola_sphagniphila_SP2	88.706	487	55	0	1	487	877	1363	4.7e-172	595	432	Planctomycetota	Planctomycetes	Gemmatales	Gemmataceae	uncultured
Otu60469	Telmatocola_sphagniphila_SP2	91.992	487	39	0	1	487	877	1363	0	684	448	Planctomycetota	Planctomycetes	Gemmatales	Gemmataceae	uncultured
Otu60210	Telmatocola_sphagniphila_SP2	92.402	487	37	0	1	487	877	1363	0	695	450	Planctomycetota	Planctomycetes	Gemmatales	Gemmataceae	uncultured
Otu6006	Telmatocola_sphagniphila_SP2	91.17	487	43	0	1	487	877	1363	0	662	444	Planctomycetota	Planctomycetes	Gemmatales	Gemmataceae	uncultured
Otu6001	Telmatocola_sphagniphila_SP2	89.117	487	53	0	1	487	877	1363	2.17e-175	606	434	Planctomycetota	Planctomycetes	Gemmatales	Gemmataceae	uncultured
Otu59316	Telmatocola_sphagniphila_SP2	89.528	487	51	0	1	487	877	1363	1e-178	617	436	Planctomycetota	Planctomycetes	Gemmatales	Gemmataceae	uncultured
Otu58738	Telmatocola_sphagniphila_SP2	90.164	488	46	2	1	487	877	1363	0	634	440	Planctomycetota	Planctomycetes	Gemmatales	Gemmataceae	uncultured
Otu57879	Telmatocola_sphagniphila_SP2	90.984	488	42	2	1	487	877	1363	0	656	444	Planctomycetota	Planctomycetes	Gemmatales	Gemmataceae	uncultured
Otu57743	Telmatocola_sphagniphila_SP2	89.733	487	50	0	1	487	877	1363	2.16e-180	623	437	Planctomycetota	Planctomycetes	Gemmatales	Gemmataceae	uncultured
Otu57306	Telmatocola_sphagniphila_SP2	89.959	488	45	4	1	485	877	1363	0	627	439	Planctomycetota	Planctomycetes	Gemmatales	Gemmataceae	uncultured
Otu5712	Telmatocola_sphagniphila_SP2	90.798	489	37	5	1	483	877	1363	0	647	444	Planctomycetota	Planctomycetes	Gemmatales	Gemmataceae	unknown
Otu56779	Telmatocola_sphagniphila_SP2	90.184	489	44	4	1	487	877	1363	0	634	441	Planctomycetota	Planctomycetes	Gemmatales	Gemmataceae	uncultured
Otu5660	Telmatocola_sphagniphila_SP2	90.389	489	43	4	1	487	877	1363	0	640	442	Planctomycetota	Planctomycetes	Gemmatales	Gemmataceae	uncultured
Otu56457	Telmatocola_sphagniphila_SP2	90.144	487	48	0	1	487	877	1363	0	634	439	Planctomycetota	Planctomycetes	Gemmatales	Gemmataceae	uncultured
Otu5641	Telmatocola_sphagniphila_SP2	91.207	489	39	3	1	487	877	1363	0	662	446	Planctomycetota	Planctomycetes	Gemmatales	Gemmataceae	uncultured
Otu5609	Telmatocola_sphagniphila_SP2	91.17	487	43	0	1	487	877	1363	0	662	444	Planctomycetota	Planctomycetes	Gemmatales	Gemmataceae	unknown
Otu55735	Telmatocola_sphagniphila_SP2	89.959	488	47	2	1	487	877	1363	0	628	439	Planctomycetota	Planctomycetes	Gemmatales	Gemmataceae	unknown
Otu5565	Telmatocola_sphagniphila_SP2	93.84	487	30	0	1	487	877	1363	0	734	457	Planctomycetota	Planctomycetes	Gemmatales	Gemmataceae	uncultured
Otu5515	Telmatocola_sphagniphila_SP2	90.349	487	47	0	1	487	877	1363	0	640	440	Planctomycetota	Planctomycetes	Gemmatales	Gemmataceae	uncultured
Otu5408	Telmatocola_sphagniphila_SP2	90.593	489	41	4	1	486	877	1363	0	643	443	Planctomycetota	Planctomycetes	Gemmatales	Gemmataceae	uncultured
Otu54024	Telmatocola_sphagniphila_SP2	91.786	487	40	0	1	487	877	1363	0	678	447	Planctomycetota	Planctomycetes	Gemmatales	Gemmataceae	uncultured
Otu53555	Telmatocola_sphagniphila_SP2	91.393	488	40	2	1	487	877	1363	0	667	446	Planctomycetota	Planctomycetes	Gemmatales	Gemmataceae	uncultured
Otu5352	Telmatocola_sphagniphila_SP2	90.779	488	43	2	1	487	877	1363	0	651	443	Planctomycetota	Planctomycetes	Gemmatales	Gemmataceae	uncultured
Otu52984	Telmatocola_sphagniphila_SP2	91.992	487	39	0	1	487	877	1363	0	684	448	Planctomycetota	Planctomycetes	Gemmatales	Gemmataceae	uncultured
Otu5253	Telmatocola_sphagniphila_SP2	90.593	489	42	3	1	487	877	1363	0	645	443	Planctomycetota	Planctomycetes	Gemmatales	Gemmataceae	uncultured
Otu5156	Telmatocola_sphagniphila_SP2	90.349	487	47	0	1	487	877	1363	0	640	440	Planctomycetota	Planctomycetes	Gemmatales	Gemmataceae	uncultured
Otu50588	Telmatocola_sphagniphila_SP2	90.389	489	42	4	1	486	877	1363	0	638	442	Planctomycetota	Planctomycetes	Gemmatales	Gemmataceae	uncultured
Otu50334	Telmatocola_sphagniphila_SP2	91.207	489	38	4	1	486	877	1363	0	660	446	Planctomycetota	Planctomycetes	Gemmatales	Gemmataceae	uncultured
Otu49721	Telmatocola_sphagniphila_SP2	90.984	488	43	1	1	488	877	1363	0	656	444	Planctomycetota	Planctomycetes	Gemmatales	Gemmataceae	uncultured
Otu49669	Telmatocola_sphagniphila_SP2	91.393	488	40	2	1	487	877	1363	0	667	446	Planctomycetota	Planctomycetes	Gemmatales	Gemmataceae	uncultured
Otu49295	Telmatocola_sphagniphila_SP2	90.349	487	44	2	1	484	877	1363	0	636	440	Planctomycetota	Planctomycetes	Gemmatales	Gemmataceae	uncultured
Otu48388	Telmatocola_sphagniphila_SP2	91.393	488	40	2	1	487	877	1363	0	667	446	Planctomycetota	Planctomycetes	Gemmatales	Gemmataceae	uncultured
Otu4830	Telmatocola_sphagniphila_SP2	93.84	487	29	1	1	486	877	1363	0	732	457	Planctomycetota	Planctomycetes	Gemmatales	Gemmataceae	uncultured
Otu48212	Telmatocola_sphagniphila_SP2	91.17	487	43	0	1	487	877	1363	0	662	444	Planctomycetota	Planctomycetes	Gemmatales	Gemmataceae	uncultured
Otu48112	Telmatocola_sphagniphila_SP2	90.76	487	45	0	1	487	877	1363	0	651	442	Planctomycetota	Planctomycetes	Gemmatales	Gemmataceae	uncultured
Otu4802	Telmatocola_sphagniphila_SP2	91.376	487	42	0	1	487	877	1363	0	667	445	Planctomycetota	Planctomycetes	Gemmatales	Gemmataceae	uncultured
Otu4782	Telmatocola_sphagniphila_SP2	89.322	487	52	0	1	487	877	1363	4.67e-177	612	435	Planctomycetota	Planctomycetes	Gemmatales	Gemmataceae	uncultured
Otu47819	Telmatocola_sphagniphila_SP2	91.393	488	40	2	1	487	877	1363	0	667	446	Planctomycetota	Planctomycetes	Gemmatales	Gemmataceae	uncultured
Otu47551	Telmatocola_sphagniphila_SP2	90.144	487	48	0	1	487	877	1363	0	634	439	Planctomycetota	Planctomycetes	Gemmatales	Gemmataceae	uncultured
Otu47489	Telmatocola_sphagniphila_SP2	89.733	487	50	0	1	487	877	1363	2.16e-180	623	437	Planctomycetota	Planctomycetes	Gemmatales	Gemmataceae	uncultured
Otu4718	Telmatocola_sphagniphila_SP2	88.912	487	54	0	1	487	877	1363	1.01e-173	601	433	Planctomycetota	Planctomycetes	Gemmatales	Gemmataceae	uncultured
Otu4698	Telmatocola_sphagniphila_SP2	88.73	488	53	2	1	487	877	1363	4.7e-172	595	433	Planctomycetota	Planctomycetes	Gemmatales	Gemmataceae	uncultured
Otu46626	Telmatocola_sphagniphila_SP2	90.76	487	45	0	1	487	877	1363	0	651	442	Planctomycetota	Planctomycetes	Gemmatales	Gemmataceae	uncultured
Otu46447	Telmatocola_sphagniphila_SP2	91.803	488	37	3	1	486	877	1363	0	676	448	Planctomycetota	Planctomycetes	Gemmatales	Gemmataceae	uncultured
Otu46321	Telmatocola_sphagniphila_SP2	91.803	488	38	2	1	487	877	1363	0	678	448	Planctomycetota	Planctomycetes	Gemmatales	Gemmataceae	uncultured
Otu4477	Telmatocola_sphagniphila_SP2	91.376	487	42	0	1	487	877	1363	0	667	445	Planctomycetota	Planctomycetes	Gemmatales	Gemmataceae	uncultured
Otu44424	Telmatocola_sphagniphila_SP2	92.197	487	38	0	1	487	877	1363	0	689	449	Planctomycetota	Planctomycetes	Gemmatales	Gemmataceae	uncultured
Otu44380	Telmatocola_sphagniphila_SP2	90.144	487	48	0	1	487	877	1363	0	634	439	Planctomycetota	Planctomycetes	Gemmatales	Gemmataceae	uncultured
Otu44283	Telmatocola_sphagniphila_SP2	90.779	488	42	3	1	486	877	1363	0	649	443	Planctomycetota	Planctomycetes	Gemmatales	Gemmataceae	uncultured
Otu44204	Telmatocola_sphagniphila_SP2	94.057	488	27	2	1	487	877	1363	0	739	459	Planctomycetota	Planctomycetes	Gemmatales	Gemmataceae	uncultured
Otu43990	Telmatocola_sphagniphila_SP2	91.189	488	41	2	1	487	877	1363	0	662	445	Planctomycetota	Planctomycetes	Gemmatales	Gemmataceae	uncultured
Otu43209	Telmatocola_sphagniphila_SP2	90.965	487	44	0	1	487	877	1363	0	656	443	Planctomycetota	Planctomycetes	Gemmatales	Gemmataceae	uncultured
Otu43040	Telmatocola_sphagniphila_SP2	91.581	487	41	0	1	487	877	1363	0	673	446	Planctomycetota	Planctomycetes	Gemmatales	Gemmataceae	uncultured
Otu42993	Telmatocola_sphagniphila_SP2	89.139	488	50	3	1	486	877	1363	7.8e-175	604	435	Planctomycetota	Planctomycetes	Gemmatales	Gemmataceae	uncultured
Otu4288	Telmatocola_sphagniphila_SP2	91.189	488	41	2	1	487	877	1363	0	662	445	Planctomycetota	Planctomycetes	Gemmatales	Gemmataceae	uncultured
Otu42350	Telmatocola_sphagniphila_SP2	91.376	487	42	0	1	487	877	1363	0	667	445	Planctomycetota	Planctomycetes	Gemmatales	Gemmataceae	uncultured
Otu42201	Telmatocola_sphagniphila_SP2	90.164	488	46	2	1	487	877	1363	0	634	440	Planctomycetota	Planctomycetes	Gemmatales	Gemmataceae	uncultured
Otu4198	Telmatocola_sphagniphila_SP2	90.984	488	42	2	1	487	877	1363	0	656	444	Planctomycetota	Planctomycetes	Gemmatales	Gemmataceae	uncultured
Otu41961	Telmatocola_sphagniphila_SP2	89.938	487	49	0	1	487	877	1363	0	628	438	Planctomycetota	Planctomycetes	Gemmatales	Gemmataceae	uncultured
Otu41942	Telmatocola_sphagniphila_SP2	91.82	489	36	3	1	487	877	1363	0	678	449	Planctomycetota	Planctomycetes	Gemmatales	Gemmataceae	uncultured
Otu41920	Telmatocola_sphagniphila_SP2	91.581	487	41	0	1	487	877	1363	0	673	446	Planctomycetota	Planctomycetes	Gemmatales	Gemmataceae	uncultured
Otu41916	Telmatocola_sphagniphila_SP2	88.912	487	53	1	1	486	877	1363	3.63e-173	599	433	Planctomycetota	Planctomycetes	Gemmatales	Gemmataceae	uncultured
Otu40764	Telmatocola_sphagniphila_SP2	90.76	487	44	1	1	486	877	1363	0	649	442	Planctomycetota	Planctomycetes	Gemmatales	Gemmataceae	uncultured
Otu40169	Telmatocola_sphagniphila_SP2	90.798	489	41	3	1	487	877	1363	0	651	444	Planctomycetota	Planctomycetes	Gemmatales	Gemmataceae	uncultured
Otu40164	Telmatocola_sphagniphila_SP2	89.162	489	49	3	1	487	877	1363	2.17e-175	606	436	Planctomycetota	Planctomycetes	Gemmatales	Gemmataceae	unknown
Otu40002	Telmatocola_sphagniphila_SP2	89.959	488	47	2	1	487	877	1363	0	628	439	Planctomycetota	Planctomycetes	Gemmatales	Gemmataceae	uncultured
Otu39565	Telmatocola_sphagniphila_SP2	90.965	487	44	0	1	487	877	1363	0	656	443	Planctomycetota	Planctomycetes	Gemmatales	Gemmataceae	uncultured
Otu3955	Telmatocola_sphagniphila_SP2	89.139	488	51	2	1	487	877	1363	2.17e-175	606	435	Planctomycetota	Planctomycetes	Gemmatales	Gemmataceae	uncultured
Otu3949	Telmatocola_sphagniphila_SP2	91.616	489	37	4	1	487	877	1363	0	673	448	Planctomycetota	Planctomycetes	Gemmatales	Gemmataceae	uncultured
Otu39396	Telmatocola_sphagniphila_SP2	90.76	487	45	0	1	487	877	1363	0	651	442	Planctomycetota	Planctomycetes	Gemmatales	Gemmataceae	uncultured
Otu39150	Telmatocola_sphagniphila_SP2	90.984	488	42	2	1	487	877	1363	0	656	444	Planctomycetota	Planctomycetes	Gemmatales	Gemmataceae	uncultured
Otu3892	Telmatocola_sphagniphila_SP2	91.581	487	41	0	1	487	877	1363	0	673	446	Planctomycetota	Planctomycetes	Gemmatales	Gemmataceae	unknown
Otu38807	Telmatocola_sphagniphila_SP2	91.992	487	38	1	1	486	877	1363	0	682	448	Planctomycetota	Planctomycetes	Gemmatales	Gemmataceae	uncultured
Otu38525	Telmatocola_sphagniphila_SP2	91.207	489	37	6	1	485	877	1363	0	660	446	Planctomycetota	Planctomycetes	Gemmatales	Gemmataceae	uncultured
Otu37681	Telmatocola_sphagniphila_SP2	91.376	487	42	0	1	487	877	1363	0	667	445	Planctomycetota	Planctomycetes	Gemmatales	Gemmataceae	uncultured
Otu37247	Telmatocola_sphagniphila_SP2	91.411	489	38	3	1	487	877	1363	0	667	447	Planctomycetota	Planctomycetes	Gemmatales	Gemmataceae	uncultured
Otu37220	Telmatocola_sphagniphila_SP2	88.296	487	57	0	1	487	877	1363	1.02e-168	584	430	Planctomycetota	Planctomycetes	Gemmatales	Gemmataceae	uncultured
Otu3676	Telmatocola_sphagniphila_SP2	90.76	487	45	0	1	487	877	1363	0	651	442	Planctomycetota	Planctomycetes	Gemmatales	Gemmataceae	uncultured
Otu36658	Telmatocola_sphagniphila_SP2	90.349	487	47	0	1	487	877	1363	0	640	440	Planctomycetota	Planctomycetes	Gemmatales	Gemmataceae	uncultured
Otu36407	Telmatocola_sphagniphila_SP2	89.938	487	49	0	1	487	877	1363	0	628	438	Planctomycetota	Planctomycetes	Gemmatales	Gemmataceae	uncultured
Otu36245	Telmatocola_sphagniphila_SP2	89.139	488	51	2	1	487	877	1363	2.17e-175	606	435	Planctomycetota	Planctomycetes	Gemmatales	Gemmataceae	uncultured
Otu36125	Telmatocola_sphagniphila_SP2	93.047	489	30	3	1	487	877	1363	0	712	455	Planctomycetota	Planctomycetes	Gemmatales	Gemmataceae	uncultured
Otu35927	Telmatocola_sphagniphila_SP2	89.98	489	45	3	1	487	877	1363	0	628	440	Planctomycetota	Planctomycetes	Gemmatales	Gemmataceae	uncultured
Otu34418	Telmatocola_sphagniphila_SP2	89.139	488	51	2	1	487	877	1363	2.17e-175	606	435	Planctomycetota	Planctomycetes	Gemmatales	Gemmataceae	uncultured
Otu34032	Telmatocola_sphagniphila_SP2	90.965	487	44	0	1	487	877	1363	0	656	443	Planctomycetota	Planctomycetes	Gemmatales	Gemmataceae	uncultured
Otu3350	Telmatocola_sphagniphila_SP2	91.786	487	39	1	1	486	877	1363	0	676	447	Planctomycetota	Planctomycetes	Gemmatales	Gemmataceae	uncultured
Otu33421	Telmatocola_sphagniphila_SP2	91.786	487	40	0	1	487	877	1363	0	678	447	Planctomycetota	Planctomycetes	Gemmatales	Gemmataceae	uncultured
Otu3332	Telmatocola_sphagniphila_SP2	90.798	489	41	3	1	487	877	1363	0	651	444	Planctomycetota	Planctomycetes	Gemmatales	Gemmataceae	uncultured
Otu32487	Telmatocola_sphagniphila_SP2	90.349	487	47	0	1	487	877	1363	0	640	440	Planctomycetota	Planctomycetes	Gemmatales	Gemmataceae	uncultured
Otu32149	Telmatocola_sphagniphila_SP2	90.798	489	40	4	1	486	877	1363	0	649	444	Planctomycetota	Planctomycetes	Gemmatales	Gemmataceae	uncultured
Otu32015	Telmatocola_sphagniphila_SP2	88.912	487	54	0	1	487	877	1363	1.01e-173	601	433	Planctomycetota	Planctomycetes	Gemmatales	Gemmataceae	uncultured
Otu31793	Telmatocola_sphagniphila_SP2	89.754	488	48	2	1	487	877	1363	2.16e-180	623	438	Planctomycetota	Planctomycetes	Gemmatales	Gemmataceae	uncultured
Otu31378	Telmatocola_sphagniphila_SP2	89.733	487	50	0	1	487	877	1363	2.16e-180	623	437	Planctomycetota	Planctomycetes	Gemmatales	Gemmataceae	uncultured
Otu30208	Telmatocola_sphagniphila_SP2	90.76	487	45	0	1	487	877	1363	0	651	442	Planctomycetota	Planctomycetes	Gemmatales	Gemmataceae	uncultured
Otu30206	Telmatocola_sphagniphila_SP2	89.959	488	48	1	1	488	877	1363	0	628	439	Planctomycetota	Planctomycetes	Gemmatales	Gemmataceae	uncultured
Otu30202	Telmatocola_sphagniphila_SP2	90.369	488	45	2	1	487	877	1363	0	640	441	Planctomycetota	Planctomycetes	Gemmatales	Gemmataceae	uncultured
Otu29826	Telmatocola_sphagniphila_SP2	89.549	488	49	2	1	487	877	1363	1e-178	617	437	Planctomycetota	Planctomycetes	Gemmatales	Gemmataceae	uncultured
Otu29593	Telmatocola_sphagniphila_SP2	89.733	487	50	0	1	487	877	1363	2.16e-180	623	437	Planctomycetota	Planctomycetes	Gemmatales	Gemmataceae	uncultured
Otu29575	Telmatocola_sphagniphila_SP2	91.411	489	38	4	1	487	877	1363	0	667	447	Planctomycetota	Planctomycetes	Gemmatales	Gemmataceae	uncultured
Otu29395	Telmatocola_sphagniphila_SP2	93.252	489	29	4	1	487	877	1363	0	717	456	Planctomycetota	Planctomycetes	Gemmatales	Gemmataceae	unknown
Otu29007	Telmatocola_sphagniphila_SP2	88.934	488	52	2	1	487	877	1363	1.01e-173	601	434	Planctomycetota	Planctomycetes	Gemmatales	Gemmataceae	unknown
Otu28792	Telmatocola_sphagniphila_SP2	92.608	487	36	0	1	487	877	1363	0	701	451	Planctomycetota	Planctomycetes	Gemmatales	Gemmataceae	uncultured
Otu27892	Telmatocola_sphagniphila_SP2	91.376	487	42	0	1	487	877	1363	0	667	445	Planctomycetota	Planctomycetes	Gemmatales	Gemmataceae	uncultured
Otu27032	Telmatocola_sphagniphila_SP2	91.786	487	38	2	1	485	877	1363	0	676	447	Planctomycetota	Planctomycetes	Gemmatales	Gemmataceae	uncultured
Otu26932	Telmatocola_sphagniphila_SP2	90.144	487	48	0	1	487	877	1363	0	634	439	Planctomycetota	Planctomycetes	Gemmatales	Gemmataceae	uncultured
Otu26903	Telmatocola_sphagniphila_SP2	90.574	488	45	1	1	488	877	1363	0	645	442	Planctomycetota	Planctomycetes	Gemmatales	Gemmataceae	uncultured
Otu26872	Telmatocola_sphagniphila_SP2	88.501	487	56	0	1	487	877	1363	2.19e-170	590	431	Planctomycetota	Planctomycetes	Gemmatales	Gemmataceae	uncultured
Otu26794	Telmatocola_sphagniphila_SP2	88.296	487	57	0	1	487	877	1363	1.02e-168	584	430	Planctomycetota	Planctomycetes	Gemmatales	Gemmataceae	uncultured
Otu2629	Telmatocola_sphagniphila_SP2	91.17	487	43	0	1	487	877	1363	0	662	444	Planctomycetota	Planctomycetes	Gemmatales	Gemmataceae	uncultured
Otu26135	Telmatocola_sphagniphila_SP2	90.593	489	42	3	1	487	877	1363	0	645	443	Planctomycetota	Planctomycetes	Gemmatales	Gemmataceae	uncultured
Otu25962	Telmatocola_sphagniphila_SP2	91.002	489	40	4	1	487	877	1363	0	656	445	Planctomycetota	Planctomycetes	Gemmatales	Gemmataceae	uncultured
Otu25883	Telmatocola_sphagniphila_SP2	94.251	487	28	0	1	487	877	1363	0	745	459	Planctomycetota	Planctomycetes	Gemmatales	Gemmataceae	uncultured
Otu25457	Telmatocola_sphagniphila_SP2	91.17	487	42	1	1	486	877	1363	0	660	444	Planctomycetota	Planctomycetes	Gemmatales	Gemmataceae	unknown
Otu25055	Telmatocola_sphagniphila_SP2	92.623	488	34	2	1	487	877	1363	0	701	452	Planctomycetota	Planctomycetes	Gemmatales	Gemmataceae	uncultured
Otu24844	Telmatocola_sphagniphila_SP2	88.706	487	55	0	1	487	877	1363	4.7e-172	595	432	Planctomycetota	Planctomycetes	Gemmatales	Gemmataceae	uncultured
Otu2455	Telmatocola_sphagniphila_SP2	90.965	487	44	0	1	487	877	1363	0	656	443	Planctomycetota	Planctomycetes	Gemmatales	Gemmataceae	uncultured
Otu2454	Telmatocola_sphagniphila_SP2	90.144	487	48	0	1	487	877	1363	0	634	439	Planctomycetota	Planctomycetes	Gemmatales	Gemmataceae	uncultured
Otu23962	Telmatocola_sphagniphila_SP2	91.992	487	39	0	1	487	877	1363	0	684	448	Planctomycetota	Planctomycetes	Gemmatales	Gemmataceae	uncultured
Otu23866	Telmatocola_sphagniphila_SP2	89.388	490	49	3	1	490	877	1363	1.31e-177	614	438	Planctomycetota	Planctomycetes	Gemmatales	Gemmataceae	uncultured
Otu23512	Telmatocola_sphagniphila_SP2	91.992	487	39	0	1	487	877	1363	0	684	448	Planctomycetota	Planctomycetes	Gemmatales	Gemmataceae	uncultured
Otu23455	Telmatocola_sphagniphila_SP2	88.912	487	54	0	1	487	877	1363	1.01e-173	601	433	Planctomycetota	Planctomycetes	Gemmatales	Gemmataceae	uncultured
Otu23361	Telmatocola_sphagniphila_SP2	90.369	488	45	2	1	487	877	1363	0	640	441	Planctomycetota	Planctomycetes	Gemmatales	Gemmataceae	uncultured
Otu23329	Telmatocola_sphagniphila_SP2	87.551	490	56	5	1	488	877	1363	4.78e-162	562	429	Planctomycetota	Planctomycetes	Gemmatales	Gemmataceae	uncultured
Otu23284	Telmatocola_sphagniphila_SP2	89.366	489	48	4	1	487	877	1363	4.67e-177	612	437	Planctomycetota	Planctomycetes	Gemmatales	Gemmataceae	uncultured
Otu23141	Telmatocola_sphagniphila_SP2	89.344	488	49	3	1	486	877	1363	1.68e-176	610	436	Planctomycetota	Planctomycetes	Gemmatales	Gemmataceae	uncultured
Otu21716	Telmatocola_sphagniphila_SP2	90.798	489	41	4	1	487	877	1363	0	651	444	Planctomycetota	Planctomycetes	Gemmatales	Gemmataceae	uncultured
Otu21549	Telmatocola_sphagniphila_SP2	91.224	490	36	7	1	486	877	1363	0	660	447	Planctomycetota	Planctomycetes	Gemmatales	Gemmataceae	uncultured
Otu21254	Telmatocola_sphagniphila_SP2	90.984	488	43	1	1	488	877	1363	0	656	444	Planctomycetota	Planctomycetes	Gemmatales	Gemmataceae	uncultured
Otu20718	Telmatocola_sphagniphila_SP2	89.733	487	50	0	1	487	877	1363	2.16e-180	623	437	Planctomycetota	Planctomycetes	Gemmatales	Gemmataceae	uncultured
Otu19960	Telmatocola_sphagniphila_SP2	89.162	489	48	5	1	486	877	1363	7.8e-175	604	436	Planctomycetota	Planctomycetes	Gemmatales	Gemmataceae	unknown
Otu19852	Telmatocola_sphagniphila_SP2	89.139	488	51	2	1	487	877	1363	2.17e-175	606	435	Planctomycetota	Planctomycetes	Gemmatales	Gemmataceae	uncultured
Otu19743	Telmatocola_sphagniphila_SP2	90.144	487	48	0	1	487	877	1363	0	634	439	Planctomycetota	Planctomycetes	Gemmatales	Gemmataceae	uncultured
Otu19617	Telmatocola_sphagniphila_SP2	90.184	489	44	3	1	487	877	1363	0	634	441	Planctomycetota	Planctomycetes	Gemmatales	Gemmataceae	uncultured
Otu19602	Telmatocola_sphagniphila_SP2	88.934	488	52	2	1	487	877	1363	1.01e-173	601	434	Planctomycetota	Planctomycetes	Gemmatales	Gemmataceae	uncultured
Otu19571	Telmatocola_sphagniphila_SP2	91.002	489	40	4	1	487	877	1363	0	656	445	Planctomycetota	Planctomycetes	Gemmatales	Gemmataceae	uncultured
Otu19391	Telmatocola_sphagniphila_SP2	91.992	487	39	0	1	487	877	1363	0	684	448	Planctomycetota	Planctomycetes	Gemmatales	Gemmataceae	uncultured
Otu19383	Telmatocola_sphagniphila_SP2	91.992	487	39	0	1	487	877	1363	0	684	448	Planctomycetota	Planctomycetes	Gemmatales	Gemmataceae	uncultured
Otu18911	Telmatocola_sphagniphila_SP2	90.554	487	46	0	1	487	877	1363	0	645	441	Planctomycetota	Planctomycetes	Gemmatales	Gemmataceae	uncultured
Otu18866	Telmatocola_sphagniphila_SP2	91.376	487	42	0	1	487	877	1363	0	667	445	Planctomycetota	Planctomycetes	Gemmatales	Gemmataceae	uncultured
Otu18755	Telmatocola_sphagniphila_SP2	89.754	488	46	4	1	485	877	1363	7.73e-180	621	438	Planctomycetota	Planctomycetes	Gemmatales	Gemmataceae	uncultured
Otu18673	Telmatocola_sphagniphila_SP2	89.549	488	48	3	1	486	877	1363	3.6e-178	616	437	Planctomycetota	Planctomycetes	Gemmatales	Gemmataceae	uncultured
Otu1860	Telmatocola_sphagniphila_SP2	90.965	487	44	0	1	487	877	1363	0	656	443	Planctomycetota	Planctomycetes	Gemmatales	Gemmataceae	uncultured
Otu18549	Telmatocola_sphagniphila_SP2	90.798	489	41	3	1	487	877	1363	0	651	444	Planctomycetota	Planctomycetes	Gemmatales	Gemmataceae	uncultured
Otu18323	Telmatocola_sphagniphila_SP2	90.76	487	45	0	1	487	877	1363	0	651	442	Planctomycetota	Planctomycetes	Gemmatales	Gemmataceae	uncultured
Otu18302	Telmatocola_sphagniphila_SP2	90.593	489	42	4	1	487	877	1363	0	645	443	Planctomycetota	Planctomycetes	Gemmatales	Gemmataceae	uncultured
Otu18208	Telmatocola_sphagniphila_SP2	91.411	489	38	4	1	487	877	1363	0	667	447	Planctomycetota	Planctomycetes	Gemmatales	Gemmataceae	uncultured
Otu18087	Telmatocola_sphagniphila_SP2	90.349	487	47	0	1	487	877	1363	0	640	440	Planctomycetota	Planctomycetes	Gemmatales	Gemmataceae	uncultured
Otu17995	Telmatocola_sphagniphila_SP2	90.798	489	41	3	1	487	877	1363	0	651	444	Planctomycetota	Planctomycetes	Gemmatales	Gemmataceae	uncultured
Otu1768	Telmatocola_sphagniphila_SP2	90.574	488	43	3	1	486	877	1363	0	643	442	Planctomycetota	Planctomycetes	Gemmatales	Gemmataceae	uncultured
Otu17452	Telmatocola_sphagniphila_SP2	89.528	487	51	0	1	487	877	1363	1e-178	617	436	Planctomycetota	Planctomycetes	Gemmatales	Gemmataceae	uncultured
Otu17360	Telmatocola_sphagniphila_SP2	91.786	487	40	0	1	487	877	1363	0	678	447	Planctomycetota	Planctomycetes	Gemmatales	Gemmataceae	uncultured
Otu17318	Telmatocola_sphagniphila_SP2	90.164	488	44	4	1	485	877	1363	0	632	440	Planctomycetota	Planctomycetes	Gemmatales	Gemmataceae	uncultured
Otu16981	Telmatocola_sphagniphila_SP2	90.144	487	48	0	1	487	877	1363	0	634	439	Planctomycetota	Planctomycetes	Gemmatales	Gemmataceae	uncultured
Otu16783	Telmatocola_sphagniphila_SP2	90.76	487	45	0	1	487	877	1363	0	651	442	Planctomycetota	Planctomycetes	Gemmatales	Gemmataceae	uncultured
Otu16720	Telmatocola_sphagniphila_SP2	91.616	489	37	3	1	487	877	1363	0	673	448	Planctomycetota	Planctomycetes	Gemmatales	Gemmataceae	uncultured
Otu16631	Telmatocola_sphagniphila_SP2	89.322	487	52	0	1	487	877	1363	4.67e-177	612	435	Planctomycetota	Planctomycetes	Gemmatales	Gemmataceae	uncultured
Otu16616	Telmatocola_sphagniphila_SP2	89.344	488	50	2	1	487	877	1363	4.67e-177	612	436	Planctomycetota	Planctomycetes	Gemmatales	Gemmataceae	uncultured
Otu16365	Telmatocola_sphagniphila_SP2	90.554	487	45	1	1	486	877	1363	0	643	441	Planctomycetota	Planctomycetes	Gemmatales	Gemmataceae	uncultured
Otu16267	Telmatocola_sphagniphila_SP2	89.344	488	50	2	1	487	877	1363	4.67e-177	612	436	Planctomycetota	Planctomycetes	Gemmatales	Gemmataceae	uncultured
Otu16206	Telmatocola_sphagniphila_SP2	91.17	487	43	0	1	487	877	1363	0	662	444	Planctomycetota	Planctomycetes	Gemmatales	Gemmataceae	uncultured
Otu15864	Telmatocola_sphagniphila_SP2	91.786	487	40	0	1	487	877	1363	0	678	447	Planctomycetota	Planctomycetes	Gemmatales	Gemmataceae	uncultured
Otu15813	Telmatocola_sphagniphila_SP2	91.17	487	43	0	1	487	877	1363	0	662	444	Planctomycetota	Planctomycetes	Gemmatales	Gemmataceae	uncultured
Otu15752	Telmatocola_sphagniphila_SP2	89.733	487	50	0	1	487	877	1363	2.16e-180	623	437	Planctomycetota	Planctomycetes	Gemmatales	Gemmataceae	uncultured
Otu15751	Telmatocola_sphagniphila_SP2	90.574	488	44	2	1	487	877	1363	0	645	442	Planctomycetota	Planctomycetes	Gemmatales	Gemmataceae	uncultured
Otu15732	Telmatocola_sphagniphila_SP2	88.934	488	52	2	1	487	877	1363	1.01e-173	601	434	Planctomycetota	Planctomycetes	Gemmatales	Gemmataceae	uncultured
Otu15692	Telmatocola_sphagniphila_SP2	90.76	487	44	1	1	486	877	1363	0	649	442	Planctomycetota	Planctomycetes	Gemmatales	Gemmataceae	uncultured
Otu15267	Telmatocola_sphagniphila_SP2	90.349	487	37	3	1	477	877	1363	0	630	440	Planctomycetota	Planctomycetes	Gemmatales	Gemmataceae	uncultured
Otu1511	Telmatocola_sphagniphila_SP2	91.376	487	42	0	1	487	877	1363	0	667	445	Planctomycetota	Planctomycetes	Gemmatales	Gemmataceae	uncultured
Otu14935	Telmatocola_sphagniphila_SP2	89.733	487	50	0	1	487	877	1363	2.16e-180	623	437	Planctomycetota	Planctomycetes	Gemmatales	Gemmataceae	uncultured
Otu14845	Telmatocola_sphagniphila_SP2	92.025	489	35	4	1	487	877	1363	0	684	450	Planctomycetota	Planctomycetes	Gemmatales	Gemmataceae	uncultured
Otu14792	Telmatocola_sphagniphila_SP2	90.184	489	44	3	1	487	877	1363	0	634	441	Planctomycetota	Planctomycetes	Gemmatales	Gemmataceae	uncultured
Otu14655	Telmatocola_sphagniphila_SP2	89.938	487	47	1	1	485	877	1363	0	627	438	Planctomycetota	Planctomycetes	Gemmatales	Gemmataceae	uncultured
Otu14549	Telmatocola_sphagniphila_SP2	89.733	487	50	0	1	487	877	1363	2.16e-180	623	437	Planctomycetota	Planctomycetes	Gemmatales	Gemmataceae	uncultured
Otu14544	Telmatocola_sphagniphila_SP2	92.434	489	33	4	1	487	877	1363	0	695	452	Planctomycetota	Planctomycetes	Gemmatales	Gemmataceae	uncultured
Otu14507	Telmatocola_sphagniphila_SP2	90.76	487	44	1	1	486	877	1363	0	649	442	Planctomycetota	Planctomycetes	Gemmatales	Gemmataceae	uncultured
Otu14351	Telmatocola_sphagniphila_SP2	91.393	488	40	2	1	487	877	1363	0	667	446	Planctomycetota	Planctomycetes	Gemmatales	Gemmataceae	uncultured
Otu14196	Telmatocola_sphagniphila_SP2	90.779	488	43	2	1	487	877	1363	0	651	443	Planctomycetota	Planctomycetes	Gemmatales	Gemmataceae	uncultured
Otu14180	Telmatocola_sphagniphila_SP2	88.912	487	54	0	1	487	877	1363	1.01e-173	601	433	Planctomycetota	Planctomycetes	Gemmatales	Gemmataceae	uncultured
Otu14178	Telmatocola_sphagniphila_SP2	91.189	488	41	2	1	487	877	1363	0	662	445	Planctomycetota	Planctomycetes	Gemmatales	Gemmataceae	uncultured
Otu13860	Telmatocola_sphagniphila_SP2	88.934	488	51	3	1	486	877	1363	3.63e-173	599	434	Planctomycetota	Planctomycetes	Gemmatales	Gemmataceae	unknown
Otu13787	Telmatocola_sphagniphila_SP2	91.581	487	41	0	1	487	877	1363	0	673	446	Planctomycetota	Planctomycetes	Gemmatales	Gemmataceae	uncultured
Otu13786	Telmatocola_sphagniphila_SP2	91.207	489	39	3	1	487	877	1363	0	662	446	Planctomycetota	Planctomycetes	Gemmatales	Gemmataceae	uncultured
Otu13670	Telmatocola_sphagniphila_SP2	88.912	487	54	0	1	487	877	1363	1.01e-173	601	433	Planctomycetota	Planctomycetes	Gemmatales	Gemmataceae	uncultured
Otu13377	Telmatocola_sphagniphila_SP2	89.959	488	48	1	1	488	877	1363	0	628	439	Planctomycetota	Planctomycetes	Gemmatales	Gemmataceae	uncultured
Otu13348	Telmatocola_sphagniphila_SP2	90.164	488	46	2	1	487	877	1363	0	634	440	Planctomycetota	Planctomycetes	Gemmatales	Gemmataceae	uncultured
Otu13132	Telmatocola_sphagniphila_SP2	89.117	487	53	0	1	487	877	1363	2.17e-175	606	434	Planctomycetota	Planctomycetes	Gemmatales	Gemmataceae	uncultured
Otu13079	Telmatocola_sphagniphila_SP2	90.798	489	41	3	1	487	877	1363	0	651	444	Planctomycetota	Planctomycetes	Gemmatales	Gemmataceae	uncultured
Otu13075	Telmatocola_sphagniphila_SP2	91.376	487	42	0	1	487	877	1363	0	667	445	Planctomycetota	Planctomycetes	Gemmatales	Gemmataceae	uncultured
Otu13036	Telmatocola_sphagniphila_SP2	91.616	489	38	2	1	488	877	1363	0	673	448	Planctomycetota	Planctomycetes	Gemmatales	Gemmataceae	uncultured
Otu12769	Telmatocola_sphagniphila_SP2	89.571	489	47	3	1	487	877	1363	1e-178	617	438	Planctomycetota	Planctomycetes	Gemmatales	Gemmataceae	uncultured
Otu12737	Telmatocola_sphagniphila_SP2	92.402	487	34	3	1	484	877	1363	0	691	450	Planctomycetota	Planctomycetes	Gemmatales	Gemmataceae	uncultured
Otu12724	Telmatocola_sphagniphila_SP2	89.162	489	48	4	1	486	877	1363	7.8e-175	604	436	Planctomycetota	Planctomycetes	Gemmatales	Gemmataceae	uncultured
Otu12519	Telmatocola_sphagniphila_SP2	89.322	487	52	0	1	487	877	1363	4.67e-177	612	435	Planctomycetota	Planctomycetes	Gemmatales	Gemmataceae	uncultured
Otu12514	Telmatocola_sphagniphila_SP2	91.17	487	42	1	1	486	877	1363	0	660	444	Planctomycetota	Planctomycetes	Gemmatales	Gemmataceae	uncultured
Otu12505	Telmatocola_sphagniphila_SP2	88.32	488	55	2	1	487	877	1363	1.02e-168	584	431	Planctomycetota	Planctomycetes	Gemmatales	Gemmataceae	unknown
Otu12494	Telmatocola_sphagniphila_SP2	90.349	487	47	0	1	487	877	1363	0	640	440	Planctomycetota	Planctomycetes	Gemmatales	Gemmataceae	uncultured
Otu12476	Telmatocola_sphagniphila_SP2	92.402	487	37	0	1	487	877	1363	0	695	450	Planctomycetota	Planctomycetes	Gemmatales	Gemmataceae	uncultured
Otu12132	Telmatocola_sphagniphila_SP2	91.992	487	39	0	1	487	877	1363	0	684	448	Planctomycetota	Planctomycetes	Gemmatales	Gemmataceae	uncultured
Otu11796	Telmatocola_sphagniphila_SP2	91.17	487	42	1	1	486	877	1363	0	660	444	Planctomycetota	Planctomycetes	Gemmatales	Gemmataceae	uncultured
Otu11771	Telmatocola_sphagniphila_SP2	90.76	487	44	1	1	486	877	1363	0	649	442	Planctomycetota	Planctomycetes	Gemmatales	Gemmataceae	uncultured
Otu11709	Telmatocola_sphagniphila_SP2	89.938	487	49	0	1	487	877	1363	0	628	438	Planctomycetota	Planctomycetes	Gemmatales	Gemmataceae	uncultured
Otu11608	Telmatocola_sphagniphila_SP2	92.197	487	38	0	1	487	877	1363	0	689	449	Planctomycetota	Planctomycetes	Gemmatales	Gemmataceae	uncultured
Otu11591	Telmatocola_sphagniphila_SP2	92.213	488	36	2	1	487	877	1363	0	689	450	Planctomycetota	Planctomycetes	Gemmatales	Gemmataceae	uncultured
Otu11587	Telmatocola_sphagniphila_SP2	90.389	489	43	3	1	487	877	1363	0	640	442	Planctomycetota	Planctomycetes	Gemmatales	Gemmataceae	uncultured
Otu11320	Telmatocola_sphagniphila_SP2	90.164	488	47	1	1	488	877	1363	0	634	440	Planctomycetota	Planctomycetes	Gemmatales	Gemmataceae	uncultured
Otu11187	Telmatocola_sphagniphila_SP2	91.17	487	43	0	1	487	877	1363	0	662	444	Planctomycetota	Planctomycetes	Gemmatales	Gemmataceae	uncultured
Otu11030	Telmatocola_sphagniphila_SP2	89.98	489	46	3	1	488	877	1363	0	628	440	Planctomycetota	Planctomycetes	Gemmatales	Gemmataceae	uncultured
Otu10950	Telmatocola_sphagniphila_SP2	90.965	487	44	0	1	487	877	1363	0	656	443	Planctomycetota	Planctomycetes	Gemmatales	Gemmataceae	uncultured
Otu10948	Telmatocola_sphagniphila_SP2	91.002	489	40	4	1	487	877	1363	0	656	445	Planctomycetota	Planctomycetes	Gemmatales	Gemmataceae	uncultured
Otu10902	Telmatocola_sphagniphila_SP2	89.528	487	51	0	1	487	877	1363	1e-178	617	436	Planctomycetota	Planctomycetes	Gemmatales	Gemmataceae	uncultured
Otu10888	Telmatocola_sphagniphila_SP2	90.164	488	46	2	1	487	877	1363	0	634	440	Planctomycetota	Planctomycetes	Gemmatales	Gemmataceae	unknown
Otu10862	Telmatocola_sphagniphila_SP2	92.197	487	38	0	1	487	877	1363	0	689	449	Planctomycetota	Planctomycetes	Gemmatales	Gemmataceae	uncultured
Otu10858	Telmatocola_sphagniphila_SP2	89.184	490	45	7	1	485	877	1363	7.78e-175	604	437	Planctomycetota	Planctomycetes	Gemmatales	Gemmataceae	uncultured
Otu10845	Telmatocola_sphagniphila_SP2	90.349	487	47	0	1	487	877	1363	0	640	440	Planctomycetota	Planctomycetes	Gemmatales	Gemmataceae	uncultured
Otu10586	Telmatocola_sphagniphila_SP2	90.965	487	44	0	1	487	877	1363	0	656	443	Planctomycetota	Planctomycetes	Gemmatales	Gemmataceae	uncultured
Otu10333	Telmatocola_sphagniphila_SP2	89.959	488	47	2	1	487	877	1363	0	628	439	Planctomycetota	Planctomycetes	Gemmatales	Gemmataceae	uncultured
Otu10322	Telmatocola_sphagniphila_SP2	90.349	487	46	1	1	486	877	1363	0	638	440	Planctomycetota	Planctomycetes	Gemmatales	Gemmataceae	uncultured
Otu10287	Telmatocola_sphagniphila_SP2	89.549	488	49	2	1	487	877	1363	1e-178	617	437	Planctomycetota	Planctomycetes	Gemmatales	Gemmataceae	uncultured
Otu10161	Telmatocola_sphagniphila_SP2	90.369	488	45	2	1	487	877	1363	0	640	441	Planctomycetota	Planctomycetes	Gemmatales	Gemmataceae	uncultured
Otu10149	Telmatocola_sphagniphila_SP2	91.786	487	40	0	1	487	877	1363	0	678	447	Planctomycetota	Planctomycetes	Gemmatales	Gemmataceae	uncultured
Otu10038	Telmatocola_sphagniphila_SP2	91.207	489	39	4	1	487	877	1363	0	662	446	Planctomycetota	Planctomycetes	Gemmatales	Gemmataceae	uncultured
Otu9952	Tepidisphaera_mucosa_2842	89.937	477	37	8	1	469	882	1355	7.5e-175	604	429	Planctomycetota	Phycisphaerae	Tepidisphaerales	WD2101_soil_group	WD2101_soil_group_ge
Otu9827	Tepidisphaera_mucosa_2842	92.421	475	29	7	1	469	882	1355	0	671	439	Planctomycetota	Phycisphaerae	Tepidisphaerales	unknown	unknown
Otu9684	Tepidisphaera_mucosa_2842	89.518	477	39	8	1	469	882	1355	1.62e-171	593	427	Planctomycetota	Phycisphaerae	Tepidisphaerales	WD2101_soil_group	WD2101_soil_group_ge
Otu957	Tepidisphaera_mucosa_2842	94.118	476	24	4	1	474	882	1355	0	721	448	Planctomycetota	Phycisphaerae	Tepidisphaerales	WD2101_soil_group	WD2101_soil_group_ge
Otu9343	Tepidisphaera_mucosa_2842	93.671	474	30	0	1	474	882	1355	0	712	444	Planctomycetota	Phycisphaerae	Tepidisphaerales	WD2101_soil_group	WD2101_soil_group_ge
Otu933	Tepidisphaera_mucosa_2842	91.772	474	37	1	1	472	882	1355	0	658	435	Planctomycetota	Phycisphaerae	Tepidisphaerales	WD2101_soil_group	WD2101_soil_group_ge
Otu8952	Tepidisphaera_mucosa_2842	91.789	475	35	3	1	472	882	1355	0	658	436	Planctomycetota	Phycisphaerae	Tepidisphaerales	WD2101_soil_group	WD2101_soil_group_ge
Otu8927	Tepidisphaera_mucosa_2842	93.697	476	24	5	1	472	882	1355	0	708	446	Planctomycetota	Phycisphaerae	Tepidisphaerales	WD2101_soil_group	WD2101_soil_group_ge
Otu8841	Tepidisphaera_mucosa_2842	94.304	474	25	1	1	472	882	1355	0	725	447	Planctomycetota	Phycisphaerae	Tepidisphaerales	WD2101_soil_group	WD2101_soil_group_ge
Otu8646	Tepidisphaera_mucosa_2842	94.304	474	27	0	1	474	882	1355	0	726	447	Planctomycetota	Phycisphaerae	Tepidisphaerales	WD2101_soil_group	WD2101_soil_group_ge
Otu8507	Tepidisphaera_mucosa_2842	91.35	474	39	1	1	472	882	1355	0	647	433	Planctomycetota	Phycisphaerae	Tepidisphaerales	WD2101_soil_group	WD2101_soil_group_ge
Otu8438	Tepidisphaera_mucosa_2842	91.368	475	39	2	1	474	882	1355	0	649	434	Planctomycetota	Phycisphaerae	Tepidisphaerales	WD2101_soil_group	WD2101_soil_group_ge
Otu8236	Tepidisphaera_mucosa_2842	94.304	474	27	0	1	474	882	1355	0	726	447	Planctomycetota	Phycisphaerae	Tepidisphaerales	WD2101_soil_group	WD2101_soil_group_ge
Otu8234	Tepidisphaera_mucosa_2842	94.304	474	27	0	1	474	882	1355	0	726	447	Planctomycetota	Phycisphaerae	Tepidisphaerales	WD2101_soil_group	WD2101_soil_group_ge
Otu8226	Tepidisphaera_mucosa_2842	91.772	474	39	0	1	474	882	1355	0	660	435	Planctomycetota	Phycisphaerae	Tepidisphaerales	WD2101_soil_group	WD2101_soil_group_ge
Otu8132	Tepidisphaera_mucosa_2842	92.421	475	32	3	1	472	882	1355	0	675	439	Planctomycetota	Phycisphaerae	Tepidisphaerales	WD2101_soil_group	WD2101_soil_group_ge
Otu8026	Tepidisphaera_mucosa_2842	91.983	474	36	1	1	472	882	1355	0	664	436	Planctomycetota	Phycisphaerae	Tepidisphaerales	WD2101_soil_group	WD2101_soil_group_ge
Otu7910	Tepidisphaera_mucosa_2842	92.827	474	32	2	1	472	882	1355	0	686	440	Planctomycetota	Phycisphaerae	Tepidisphaerales	WD2101_soil_group	WD2101_soil_group_ge
Otu7812	Tepidisphaera_mucosa_2842	91.387	476	32	9	1	469	882	1355	0	643	435	Planctomycetota	Phycisphaerae	Tepidisphaerales	WD2101_soil_group	WD2101_soil_group_ge
Otu70987	Tepidisphaera_mucosa_2842	95.158	475	22	1	1	475	882	1355	0	749	452	Planctomycetota	Phycisphaerae	Tepidisphaerales	WD2101_soil_group	WD2101_soil_group_ge
Otu7077	Tepidisphaera_mucosa_2842	93.249	474	30	1	1	472	882	1355	0	697	442	Planctomycetota	Phycisphaerae	Tepidisphaerales	WD2101_soil_group	WD2101_soil_group_ge
Otu70670	Tepidisphaera_mucosa_2842	93.249	474	30	1	1	472	882	1355	0	697	442	Planctomycetota	Phycisphaerae	Tepidisphaerales	WD2101_soil_group	WD2101_soil_group_ge
Otu670	Tepidisphaera_mucosa_2842	95.57	474	19	1	1	472	882	1355	0	758	453	Planctomycetota	Phycisphaerae	Tepidisphaerales	WD2101_soil_group	WD2101_soil_group_ge
Otu66900	Tepidisphaera_mucosa_2842	92.243	477	31	6	1	474	882	1355	0	671	440	Planctomycetota	Phycisphaerae	Tepidisphaerales	WD2101_soil_group	WD2101_soil_group_ge
Otu66455	Tepidisphaera_mucosa_2842	91.983	474	36	1	1	472	882	1355	0	664	436	Planctomycetota	Phycisphaerae	Tepidisphaerales	WD2101_soil_group	WD2101_soil_group_ge
Otu65597	Tepidisphaera_mucosa_2842	91.807	476	33	5	1	472	882	1355	0	658	437	Planctomycetota	Phycisphaerae	Tepidisphaerales	WD2101_soil_group	WD2101_soil_group_ge
Otu6444	Tepidisphaera_mucosa_2842	92.678	478	27	6	1	474	882	1355	0	682	443	Planctomycetota	Phycisphaerae	Tepidisphaerales	WD2101_soil_group	WD2101_soil_group_ge
Otu6332	Tepidisphaera_mucosa_2842	95.57	474	21	0	1	474	882	1355	0	760	453	Planctomycetota	Phycisphaerae	Tepidisphaerales	WD2101_soil_group	WD2101_soil_group_ge
Otu6301	Tepidisphaera_mucosa_2842	93.697	476	26	4	1	474	882	1355	0	710	446	Planctomycetota	Phycisphaerae	Tepidisphaerales	WD2101_soil_group	WD2101_soil_group_ge
Otu6007	Tepidisphaera_mucosa_2842	93.487	476	25	5	1	472	882	1355	0	702	445	Planctomycetota	Phycisphaerae	Tepidisphaerales	WD2101_soil_group	WD2101_soil_group_ge
Otu6005	Tepidisphaera_mucosa_2842	90.737	475	37	6	1	469	882	1355	0	627	431	Planctomycetota	Phycisphaerae	Tepidisphaerales	unknown	unknown
Otu57845	Tepidisphaera_mucosa_2842	91.579	475	33	7	1	469	882	1355	0	649	435	Planctomycetota	Phycisphaerae	Tepidisphaerales	unknown	unknown
Otu57726	Tepidisphaera_mucosa_2842	94.726	474	25	0	1	474	882	1355	0	739	449	Planctomycetota	Phycisphaerae	Tepidisphaerales	WD2101_soil_group	WD2101_soil_group_ge
Otu574	Tepidisphaera_mucosa_2842	94.515	474	26	0	1	474	882	1355	0	732	448	Planctomycetota	Phycisphaerae	Tepidisphaerales	WD2101_soil_group	WD2101_soil_group_ge
Otu5736	Tepidisphaera_mucosa_2842	92.194	474	37	0	1	474	882	1355	0	671	437	Planctomycetota	Phycisphaerae	Tepidisphaerales	WD2101_soil_group	WD2101_soil_group_ge
Otu56728	Tepidisphaera_mucosa_2842	94.726	474	23	1	1	472	882	1355	0	736	449	Planctomycetota	Phycisphaerae	Tepidisphaerales	WD2101_soil_group	WD2101_soil_group_ge
Otu56562	Tepidisphaera_mucosa_2842	93.697	476	26	4	1	474	882	1355	0	710	446	Planctomycetota	Phycisphaerae	Tepidisphaerales	WD2101_soil_group	WD2101_soil_group_ge
Otu56049	Tepidisphaera_mucosa_2842	93.882	474	27	1	1	472	882	1355	0	713	445	Planctomycetota	Phycisphaerae	Tepidisphaerales	WD2101_soil_group	WD2101_soil_group_ge
Otu5571	Tepidisphaera_mucosa_2842	93.038	474	31	1	1	472	882	1355	0	691	441	Planctomycetota	Phycisphaerae	Tepidisphaerales	WD2101_soil_group	WD2101_soil_group_ge
Otu55496	Tepidisphaera_mucosa_2842	91.176	476	36	5	1	472	882	1355	0	641	434	Planctomycetota	Phycisphaerae	Tepidisphaerales	WD2101_soil_group	WD2101_soil_group_ge
Otu54533	Tepidisphaera_mucosa_2842	91.824	477	31	7	1	472	882	1355	0	658	438	Planctomycetota	Phycisphaerae	Tepidisphaerales	WD2101_soil_group	WD2101_soil_group_ge
Otu54346	Tepidisphaera_mucosa_2842	93.487	476	25	5	1	472	882	1355	0	702	445	Planctomycetota	Phycisphaerae	Tepidisphaerales	WD2101_soil_group	WD2101_soil_group_ge
Otu54065	Tepidisphaera_mucosa_2842	92.647	476	29	5	1	472	882	1355	0	680	441	Planctomycetota	Phycisphaerae	Tepidisphaerales	WD2101_soil_group	WD2101_soil_group_ge
Otu53776	Tepidisphaera_mucosa_2842	92.616	474	33	1	1	472	882	1355	0	680	439	Planctomycetota	Phycisphaerae	Tepidisphaerales	WD2101_soil_group	WD2101_soil_group_ge
Otu52649	Tepidisphaera_mucosa_2842	94.726	474	25	0	1	474	882	1355	0	737	449	Planctomycetota	Phycisphaerae	Tepidisphaerales	unknown	unknown
Otu520	Tepidisphaera_mucosa_2842	93.487	476	27	4	1	474	882	1355	0	704	445	Planctomycetota	Phycisphaerae	Tepidisphaerales	WD2101_soil_group	WD2101_soil_group_ge
Otu5181	Tepidisphaera_mucosa_2842	92.616	474	33	1	1	472	882	1355	0	680	439	Planctomycetota	Phycisphaerae	Tepidisphaerales	WD2101_soil_group	WD2101_soil_group_ge
Otu51350	Tepidisphaera_mucosa_2842	93.46	474	31	0	1	474	882	1355	0	704	443	Planctomycetota	Phycisphaerae	Tepidisphaerales	WD2101_soil_group	WD2101_soil_group_ge
Otu5115	Tepidisphaera_mucosa_2842	93.697	476	26	4	1	474	882	1355	0	710	446	Planctomycetota	Phycisphaerae	Tepidisphaerales	WD2101_soil_group	WD2101_soil_group_ge
Otu5001	Tepidisphaera_mucosa_2842	89.937	477	40	7	1	472	882	1355	5.84e-176	608	429	Planctomycetota	Phycisphaerae	Tepidisphaerales	Tepidisphaeraceae	Tepidisphaeraceae_ge
Otu4939	Tepidisphaera_mucosa_2842	92.227	476	31	5	1	472	882	1355	0	669	439	Planctomycetota	Phycisphaerae	Tepidisphaerales	WD2101_soil_group	WD2101_soil_group_ge
Otu48913	Tepidisphaera_mucosa_2842	94.304	474	27	0	1	474	882	1355	0	726	447	Planctomycetota	Phycisphaerae	Tepidisphaerales	unknown	unknown
Otu48300	Tepidisphaera_mucosa_2842	94.515	474	24	1	1	472	882	1355	0	730	448	Planctomycetota	Phycisphaerae	Tepidisphaerales	WD2101_soil_group	WD2101_soil_group_ge
Otu48060	Tepidisphaera_mucosa_2842	91.368	475	37	3	1	472	882	1355	0	647	434	Planctomycetota	Phycisphaerae	Tepidisphaerales	WD2101_soil_group	WD2101_soil_group_ge
Otu47331	Tepidisphaera_mucosa_2842	96.218	476	14	4	1	474	882	1355	0	776	458	Planctomycetota	Phycisphaerae	Tepidisphaerales	WD2101_soil_group	WD2101_soil_group_ge
Otu46592	Tepidisphaera_mucosa_2842	93.671	474	28	1	1	472	882	1355	0	708	444	Planctomycetota	Phycisphaerae	Tepidisphaerales	WD2101_soil_group	WD2101_soil_group_ge
Otu43959	Tepidisphaera_mucosa_2842	90.295	474	44	1	1	472	882	1355	2.7e-179	619	428	Planctomycetota	Phycisphaerae	Tepidisphaerales	WD2101_soil_group	WD2101_soil_group_ge
Otu43562	Tepidisphaera_mucosa_2842	89.727	477	36	12	1	467	882	1355	1.25e-172	597	428	Planctomycetota	Phycisphaerae	Tepidisphaerales	Tepidisphaeraceae	Tepidisphaeraceae_ge
Otu43052	Tepidisphaera_mucosa_2842	94.093	474	26	1	1	472	882	1355	0	719	446	Planctomycetota	Phycisphaerae	Tepidisphaerales	WD2101_soil_group	WD2101_soil_group_ge
Otu42857	Tepidisphaera_mucosa_2842	90.947	475	36	6	1	469	882	1355	0	632	432	Planctomycetota	Phycisphaerae	Tepidisphaerales	WD2101_soil_group	WD2101_soil_group_ge
Otu4244	Tepidisphaera_mucosa_2842	95.359	474	22	0	1	474	882	1355	0	754	452	Planctomycetota	Phycisphaerae	Tepidisphaerales	unknown	unknown
Otu42338	Tepidisphaera_mucosa_2842	92.616	474	33	1	1	472	882	1355	0	680	439	Planctomycetota	Phycisphaerae	Tepidisphaerales	WD2101_soil_group	WD2101_soil_group_ge
Otu42284	Tepidisphaera_mucosa_2842	93.277	476	26	5	1	472	882	1355	0	697	444	Planctomycetota	Phycisphaerae	Tepidisphaerales	WD2101_soil_group	WD2101_soil_group_ge
Otu42094	Tepidisphaera_mucosa_2842	94.304	474	27	0	1	474	882	1355	0	726	447	Planctomycetota	Phycisphaerae	Tepidisphaerales	WD2101_soil_group	WD2101_soil_group_ge
Otu42078	Tepidisphaera_mucosa_2842	95.148	474	23	0	1	474	882	1355	0	750	451	Planctomycetota	Phycisphaerae	Tepidisphaerales	WD2101_soil_group	WD2101_soil_group_ge
Otu42008	Tepidisphaera_mucosa_2842	91.983	474	36	1	1	472	882	1355	0	664	436	Planctomycetota	Phycisphaerae	Tepidisphaerales	WD2101_soil_group	WD2101_soil_group_ge
Otu41541	Tepidisphaera_mucosa_2842	97.89	474	10	0	1	474	882	1355	0	821	464	Planctomycetota	Phycisphaerae	Tepidisphaerales	Tepidisphaeraceae	Tepidisphaera
Otu4151	Tepidisphaera_mucosa_2842	93.46	474	29	1	1	472	882	1355	0	702	443	Planctomycetota	Phycisphaerae	Tepidisphaerales	WD2101_soil_group	WD2101_soil_group_ge
Otu41178	Tepidisphaera_mucosa_2842	93.263	475	28	3	1	472	882	1355	0	697	443	Planctomycetota	Phycisphaerae	Tepidisphaerales	WD2101_soil_group	WD2101_soil_group_ge
Otu4091	Tepidisphaera_mucosa_2842	93.038	474	31	1	1	472	882	1355	0	691	441	Planctomycetota	Phycisphaerae	Tepidisphaerales	WD2101_soil_group	WD2101_soil_group_ge
Otu40647	Tepidisphaera_mucosa_2842	93.908	476	23	5	1	472	882	1355	0	713	447	Planctomycetota	Phycisphaerae	Tepidisphaerales	WD2101_soil_group	WD2101_soil_group_ge
Otu4006	Tepidisphaera_mucosa_2842	92.211	475	33	3	1	472	882	1355	0	669	438	Planctomycetota	Phycisphaerae	Tepidisphaerales	WD2101_soil_group	WD2101_soil_group_ge
Otu39986	Tepidisphaera_mucosa_2842	92.872	477	29	5	1	475	882	1355	0	688	443	Planctomycetota	Phycisphaerae	Tepidisphaerales	WD2101_soil_group	WD2101_soil_group_ge
Otu38826	Tepidisphaera_mucosa_2842	92.842	475	27	7	1	469	882	1355	0	682	441	Planctomycetota	Phycisphaerae	Tepidisphaerales	WD2101_soil_group	WD2101_soil_group_ge
Otu3706	Tepidisphaera_mucosa_2842	91.139	474	41	1	1	473	882	1355	0	641	432	Planctomycetota	Phycisphaerae	Tepidisphaerales	unknown	unknown
Otu36510	Tepidisphaera_mucosa_2842	92.616	474	33	1	1	472	882	1355	0	682	439	Planctomycetota	Phycisphaerae	Tepidisphaerales	WD2101_soil_group	WD2101_soil_group_ge
Otu36431	Tepidisphaera_mucosa_2842	92.437	476	32	4	1	474	882	1355	0	676	440	Planctomycetota	Phycisphaerae	Tepidisphaerales	WD2101_soil_group	WD2101_soil_group_ge
Otu35641	Tepidisphaera_mucosa_2842	94.316	475	24	3	1	473	882	1355	0	725	448	Planctomycetota	Phycisphaerae	Tepidisphaerales	WD2101_soil_group	WD2101_soil_group_ge
Otu3511	Tepidisphaera_mucosa_2842	91.983	474	36	1	1	472	882	1355	0	664	436	Planctomycetota	Phycisphaerae	Tepidisphaerales	WD2101_soil_group	WD2101_soil_group_ge
Otu35080	Tepidisphaera_mucosa_2842	92.616	474	33	1	1	472	882	1355	0	680	439	Planctomycetota	Phycisphaerae	Tepidisphaerales	WD2101_soil_group	WD2101_soil_group_ge
Otu34990	Tepidisphaera_mucosa_2842	92.211	475	33	3	1	472	882	1355	0	669	438	Planctomycetota	Phycisphaerae	Tepidisphaerales	WD2101_soil_group	WD2101_soil_group_ge
Otu34550	Tepidisphaera_mucosa_2842	92.827	474	32	1	1	472	882	1355	0	686	440	Planctomycetota	Phycisphaerae	Tepidisphaerales	WD2101_soil_group	WD2101_soil_group_ge
Otu34455	Tepidisphaera_mucosa_2842	93.684	475	26	3	1	472	882	1355	0	708	445	Planctomycetota	Phycisphaerae	Tepidisphaerales	WD2101_soil_group	WD2101_soil_group_ge
Otu34389	Tepidisphaera_mucosa_2842	94.947	475	23	1	1	475	882	1355	0	743	451	Planctomycetota	Phycisphaerae	Tepidisphaerales	WD2101_soil_group	WD2101_soil_group_ge
Otu3404	Tepidisphaera_mucosa_2842	94.726	474	23	1	1	472	882	1355	0	736	449	Planctomycetota	Phycisphaerae	Tepidisphaerales	WD2101_soil_group	WD2101_soil_group_ge
Otu3391	Tepidisphaera_mucosa_2842	95.158	475	22	1	1	475	882	1355	0	749	452	Planctomycetota	Phycisphaerae	Tepidisphaerales	WD2101_soil_group	WD2101_soil_group_ge
Otu33266	Tepidisphaera_mucosa_2842	94.726	474	25	0	1	474	882	1355	0	737	449	Planctomycetota	Phycisphaerae	Tepidisphaerales	WD2101_soil_group	WD2101_soil_group_ge
Otu3317	Tepidisphaera_mucosa_2842	94.304	474	25	1	1	472	882	1355	0	725	447	Planctomycetota	Phycisphaerae	Tepidisphaerales	WD2101_soil_group	WD2101_soil_group_ge
Otu32308	Tepidisphaera_mucosa_2842	93.46	474	31	0	1	474	882	1355	0	704	443	Planctomycetota	Phycisphaerae	Tepidisphaerales	WD2101_soil_group	WD2101_soil_group_ge
Otu32288	Tepidisphaera_mucosa_2842	95.992	474	19	0	1	474	882	1355	0	771	455	Planctomycetota	Phycisphaerae	Tepidisphaerales	WD2101_soil_group	WD2101_soil_group_ge
Otu32273	Tepidisphaera_mucosa_2842	94.118	476	22	5	1	472	882	1355	0	719	448	Planctomycetota	Phycisphaerae	Tepidisphaerales	WD2101_soil_group	WD2101_soil_group_ge
Otu3168	Tepidisphaera_mucosa_2842	91.807	476	33	5	1	472	882	1355	0	658	437	Planctomycetota	Phycisphaerae	Tepidisphaerales	WD2101_soil_group	WD2101_soil_group_ge
Otu30958	Tepidisphaera_mucosa_2842	91.158	475	39	3	1	473	882	1355	0	641	433	Planctomycetota	Phycisphaerae	Tepidisphaerales	WD2101_soil_group	WD2101_soil_group_ge
Otu30522	Tepidisphaera_mucosa_2842	94.726	474	25	0	1	474	882	1355	0	737	449	Planctomycetota	Phycisphaerae	Tepidisphaerales	WD2101_soil_group	WD2101_soil_group_ge
Otu29974	Tepidisphaera_mucosa_2842	93.697	476	24	5	1	472	882	1355	0	708	446	Planctomycetota	Phycisphaerae	Tepidisphaerales	WD2101_soil_group	WD2101_soil_group_ge
Otu29919	Tepidisphaera_mucosa_2842	93.46	474	29	1	1	472	882	1355	0	702	443	Planctomycetota	Phycisphaerae	Tepidisphaerales	WD2101_soil_group	WD2101_soil_group_ge
Otu29803	Tepidisphaera_mucosa_2842	90.928	474	41	1	1	472	882	1355	0	636	431	Planctomycetota	Phycisphaerae	Tepidisphaerales	WD2101_soil_group	WD2101_soil_group_ge
Otu29714	Tepidisphaera_mucosa_2842	89.916	476	40	6	1	470	882	1355	2.09e-175	606	428	Planctomycetota	Phycisphaerae	Tepidisphaerales	WD2101_soil_group	WD2101_soil_group_ge
Otu295	Tepidisphaera_mucosa_2842	93.671	474	28	1	1	472	882	1355	0	708	444	Planctomycetota	Phycisphaerae	Tepidisphaerales	WD2101_soil_group	WD2101_soil_group_ge
Otu2865	Tepidisphaera_mucosa_2842	93.711	477	22	7	1	472	882	1355	0	708	447	Planctomycetota	Phycisphaerae	Tepidisphaerales	WD2101_soil_group	WD2101_soil_group_ge
Otu28430	Tepidisphaera_mucosa_2842	93.671	474	30	0	1	474	882	1355	0	710	444	Planctomycetota	Phycisphaerae	Tepidisphaerales	WD2101_soil_group	WD2101_soil_group_ge
Otu27288	Tepidisphaera_mucosa_2842	92.827	474	32	1	1	472	882	1355	0	686	440	Planctomycetota	Phycisphaerae	Tepidisphaerales	WD2101_soil_group	WD2101_soil_group_ge
Otu27146	Tepidisphaera_mucosa_2842	90.947	475	39	3	1	472	882	1355	0	636	432	Planctomycetota	Phycisphaerae	Tepidisphaerales	WD2101_soil_group	WD2101_soil_group_ge
Otu26850	Tepidisphaera_mucosa_2842	90.737	475	35	9	1	467	882	1355	0	625	431	Planctomycetota	Phycisphaerae	Tepidisphaerales	WD2101_soil_group	WD2101_soil_group_ge
Otu26481	Tepidisphaera_mucosa_2842	90.947	475	39	3	1	472	882	1355	0	636	432	Planctomycetota	Phycisphaerae	Tepidisphaerales	WD2101_soil_group	WD2101_soil_group_ge
Otu26340	Tepidisphaera_mucosa_2842	93.038	474	33	0	1	474	882	1355	0	693	441	Planctomycetota	Phycisphaerae	Tepidisphaerales	WD2101_soil_group	WD2101_soil_group_ge
Otu26170	Tepidisphaera_mucosa_2842	92.857	476	30	4	1	474	882	1355	0	688	442	Planctomycetota	Phycisphaerae	Tepidisphaerales	WD2101_soil_group	WD2101_soil_group_ge
Otu24568	Tepidisphaera_mucosa_2842	92.647	476	29	5	1	472	882	1355	0	680	441	Planctomycetota	Phycisphaerae	Tepidisphaerales	WD2101_soil_group	WD2101_soil_group_ge
Otu2441	Tepidisphaera_mucosa_2842	94.737	475	24	1	1	475	882	1355	0	737	450	Planctomycetota	Phycisphaerae	Tepidisphaerales	WD2101_soil_group	WD2101_soil_group_ge
Otu24165	Tepidisphaera_mucosa_2842	93.671	474	28	2	1	473	883	1355	0	708	444	Planctomycetota	Phycisphaerae	Tepidisphaerales	WD2101_soil_group	WD2101_soil_group_ge
Otu23968	Tepidisphaera_mucosa_2842	91.561	474	36	3	1	471	883	1355	0	651	434	Planctomycetota	Phycisphaerae	Tepidisphaerales	WD2101_soil_group	WD2101_soil_group_ge
Otu23544	Tepidisphaera_mucosa_2842	93.882	474	29	0	1	474	882	1355	0	715	445	Planctomycetota	Phycisphaerae	Tepidisphaerales	WD2101_soil_group	WD2101_soil_group_ge
Otu23357	Tepidisphaera_mucosa_2842	94.726	474	25	0	1	474	882	1355	0	737	449	Planctomycetota	Phycisphaerae	Tepidisphaerales	WD2101_soil_group	WD2101_soil_group_ge
Otu23333	Tepidisphaera_mucosa_2842	92.857	476	28	4	1	472	882	1355	0	686	442	Planctomycetota	Phycisphaerae	Tepidisphaerales	WD2101_soil_group	WD2101_soil_group_ge
Otu23188	Tepidisphaera_mucosa_2842	94.515	474	26	0	1	474	882	1355	0	732	448	Planctomycetota	Phycisphaerae	Tepidisphaerales	WD2101_soil_group	WD2101_soil_group_ge
Otu23156	Tepidisphaera_mucosa_2842	93.501	477	24	7	1	473	882	1355	0	702	446	Planctomycetota	Phycisphaerae	Tepidisphaerales	WD2101_soil_group	WD2101_soil_group_ge
Otu2282	Tepidisphaera_mucosa_2842	93.697	476	26	4	1	474	882	1355	0	710	446	Planctomycetota	Phycisphaerae	Tepidisphaerales	WD2101_soil_group	WD2101_soil_group_ge
Otu22004	Tepidisphaera_mucosa_2842	91.772	474	34	5	1	469	882	1355	0	654	435	Planctomycetota	Phycisphaerae	Tepidisphaerales	WD2101_soil_group	WD2101_soil_group_ge
Otu21993	Tepidisphaera_mucosa_2842	94.093	474	28	0	1	474	882	1355	0	721	446	Planctomycetota	Phycisphaerae	Tepidisphaerales	WD2101_soil_group	WD2101_soil_group_ge
Otu2132	Tepidisphaera_mucosa_2842	94.304	474	27	0	1	474	882	1355	0	726	447	Planctomycetota	Phycisphaerae	Tepidisphaerales	WD2101_soil_group	WD2101_soil_group_ge
Otu21109	Tepidisphaera_mucosa_2842	91.579	475	36	3	1	472	882	1355	0	652	435	Planctomycetota	Phycisphaerae	Tepidisphaerales	Tepidisphaeraceae	Tepidisphaeraceae_ge
Otu20709	Tepidisphaera_mucosa_2842	94.937	474	24	0	1	474	882	1355	0	743	450	Planctomycetota	Phycisphaerae	Tepidisphaerales	WD2101_soil_group	WD2101_soil_group_ge
Otu20601	Tepidisphaera_mucosa_2842	93.671	474	30	0	1	474	882	1355	0	710	444	Planctomycetota	Phycisphaerae	Tepidisphaerales	unknown	unknown
Otu20410	Tepidisphaera_mucosa_2842	92.437	476	32	4	1	474	882	1355	0	676	440	Planctomycetota	Phycisphaerae	Tepidisphaerales	WD2101_soil_group	WD2101_soil_group_ge
Otu20383	Tepidisphaera_mucosa_2842	94.093	474	26	1	1	472	882	1355	0	719	446	Planctomycetota	Phycisphaerae	Tepidisphaerales	WD2101_soil_group	WD2101_soil_group_ge
Otu19921	Tepidisphaera_mucosa_2842	92.857	476	30	4	1	474	882	1355	0	688	442	Planctomycetota	Phycisphaerae	Tepidisphaerales	WD2101_soil_group	WD2101_soil_group_ge
Otu19806	Tepidisphaera_mucosa_2842	91.579	475	38	2	1	474	882	1355	0	654	435	Planctomycetota	Phycisphaerae	Tepidisphaerales	WD2101_soil_group	WD2101_soil_group_ge
Otu19662	Tepidisphaera_mucosa_2842	94.093	474	28	0	1	474	882	1355	0	721	446	Planctomycetota	Phycisphaerae	Tepidisphaerales	WD2101_soil_group	WD2101_soil_group_ge
Otu19435	Tepidisphaera_mucosa_2842	92	475	34	3	1	472	882	1355	0	664	437	Planctomycetota	Phycisphaerae	Tepidisphaerales	WD2101_soil_group	WD2101_soil_group_ge
Otu19378	Tepidisphaera_mucosa_2842	93.46	474	31	0	1	474	882	1355	0	704	443	Planctomycetota	Phycisphaerae	Tepidisphaerales	WD2101_soil_group	WD2101_soil_group_ge
Otu18855	Tepidisphaera_mucosa_2842	93.249	474	32	0	1	474	882	1355	0	699	442	Planctomycetota	Phycisphaerae	Tepidisphaerales	WD2101_soil_group	WD2101_soil_group_ge
Otu1885	Tepidisphaera_mucosa_2842	93.038	474	29	2	1	470	882	1355	0	689	441	Planctomycetota	Phycisphaerae	Tepidisphaerales	WD2101_soil_group	WD2101_soil_group_ge
Otu18774	Tepidisphaera_mucosa_2842	92.017	476	32	5	1	472	882	1355	0	664	438	Planctomycetota	Phycisphaerae	Tepidisphaerales	WD2101_soil_group	WD2101_soil_group_ge
Otu18180	Tepidisphaera_mucosa_2842	94.105	475	25	2	1	473	882	1355	0	719	447	Planctomycetota	Phycisphaerae	Tepidisphaerales	WD2101_soil_group	WD2101_soil_group_ge
Otu1743	Tepidisphaera_mucosa_2842	92.616	474	33	1	1	472	882	1355	0	680	439	Planctomycetota	Phycisphaerae	Tepidisphaerales	WD2101_soil_group	WD2101_soil_group_ge
Otu16714	Tepidisphaera_mucosa_2842	94.726	474	25	0	1	474	882	1355	0	737	449	Planctomycetota	Phycisphaerae	Tepidisphaerales	WD2101_soil_group	WD2101_soil_group_ge
Otu15483	Tepidisphaera_mucosa_2842	92.616	474	33	1	1	472	882	1355	0	680	439	Planctomycetota	Phycisphaerae	Tepidisphaerales	WD2101_soil_group	WD2101_soil_group_ge
Otu15376	Tepidisphaera_mucosa_2842	91.807	476	33	5	1	472	882	1355	0	658	437	Planctomycetota	Phycisphaerae	Tepidisphaerales	WD2101_soil_group	WD2101_soil_group_ge
Otu15362	Tepidisphaera_mucosa_2842	92.405	474	34	1	1	472	882	1355	0	675	438	Planctomycetota	Phycisphaerae	Tepidisphaerales	WD2101_soil_group	WD2101_soil_group_ge
Otu15348	Tepidisphaera_mucosa_2842	94.304	474	27	0	1	474	882	1355	0	726	447	Planctomycetota	Phycisphaerae	Tepidisphaerales	WD2101_soil_group	WD2101_soil_group_ge
Otu1484	Tepidisphaera_mucosa_2842	93.038	474	33	0	1	474	882	1355	0	693	441	Planctomycetota	Phycisphaerae	Tepidisphaerales	WD2101_soil_group	WD2101_soil_group_ge
Otu14798	Tepidisphaera_mucosa_2842	92.857	476	30	4	1	474	882	1355	0	688	442	Planctomycetota	Phycisphaerae	Tepidisphaerales	WD2101_soil_group	WD2101_soil_group_ge
Otu14057	Tepidisphaera_mucosa_2842	93.46	474	29	1	1	472	882	1355	0	702	443	Planctomycetota	Phycisphaerae	Tepidisphaerales	WD2101_soil_group	WD2101_soil_group_ge
Otu13775	Tepidisphaera_mucosa_2842	93.053	475	31	2	1	474	882	1355	0	693	442	Planctomycetota	Phycisphaerae	Tepidisphaerales	WD2101_soil_group	WD2101_soil_group_ge
Otu1319	Tepidisphaera_mucosa_2842	93.038	474	31	1	1	472	882	1355	0	691	441	Planctomycetota	Phycisphaerae	Tepidisphaerales	WD2101_soil_group	WD2101_soil_group_ge
Otu1314	Tepidisphaera_mucosa_2842	93.474	475	29	2	1	474	882	1355	0	704	444	Planctomycetota	Phycisphaerae	Tepidisphaerales	WD2101_soil_group	WD2101_soil_group_ge
Otu12922	Tepidisphaera_mucosa_2842	95.359	474	22	0	1	474	882	1355	0	754	452	Planctomycetota	Phycisphaerae	Tepidisphaerales	WD2101_soil_group	WD2101_soil_group_ge
Otu12638	Tepidisphaera_mucosa_2842	93.067	476	29	4	1	474	882	1355	0	693	443	Planctomycetota	Phycisphaerae	Tepidisphaerales	WD2101_soil_group	WD2101_soil_group_ge
Otu12609	Tepidisphaera_mucosa_2842	93.277	476	26	4	1	472	882	1355	0	697	444	Planctomycetota	Phycisphaerae	Tepidisphaerales	WD2101_soil_group	WD2101_soil_group_ge
Otu1255	Tepidisphaera_mucosa_2842	91.983	474	36	1	1	472	882	1355	0	664	436	Planctomycetota	Phycisphaerae	Tepidisphaerales	WD2101_soil_group	WD2101_soil_group_ge
Otu12477	Tepidisphaera_mucosa_2842	91.561	474	38	1	1	472	882	1355	0	652	434	Planctomycetota	Phycisphaerae	Tepidisphaerales	Tepidisphaeraceae	Tepidisphaeraceae_ge
Otu12108	Tepidisphaera_mucosa_2842	92.484	479	26	9	1	474	882	1355	0	676	443	Planctomycetota	Phycisphaerae	Tepidisphaerales	WD2101_soil_group	WD2101_soil_group_ge
Otu12010	Tepidisphaera_mucosa_2842	92.827	474	32	1	1	472	882	1355	0	686	440	Planctomycetota	Phycisphaerae	Tepidisphaerales	WD2101_soil_group	WD2101_soil_group_ge
Otu11776	Tepidisphaera_mucosa_2842	90.105	475	40	6	1	469	882	1355	1.61e-176	610	428	Planctomycetota	Phycisphaerae	Tepidisphaerales	WD2101_soil_group	WD2101_soil_group_ge
Otu11763	Tepidisphaera_mucosa_2842	92.194	474	35	1	1	472	882	1355	0	669	437	Planctomycetota	Phycisphaerae	Tepidisphaerales	WD2101_soil_group	WD2101_soil_group_ge
Otu11761	Tepidisphaera_mucosa_2842	94.937	474	22	2	1	472	882	1355	0	741	450	Planctomycetota	Phycisphaerae	Tepidisphaerales	WD2101_soil_group	WD2101_soil_group_ge
Otu11693	Tepidisphaera_mucosa_2842	91.983	474	33	5	1	469	882	1355	0	660	436	Planctomycetota	Phycisphaerae	Tepidisphaerales	WD2101_soil_group	WD2101_soil_group_ge
Otu11492	Tepidisphaera_mucosa_2842	93.46	474	29	1	1	472	882	1355	0	702	443	Planctomycetota	Phycisphaerae	Tepidisphaerales	WD2101_soil_group	WD2101_soil_group_ge
Otu11437	Tepidisphaera_mucosa_2842	91.387	476	35	4	1	472	882	1355	0	647	435	Planctomycetota	Phycisphaerae	Tepidisphaerales	Tepidisphaeraceae	Tepidisphaeraceae_ge
Otu10733	Tepidisphaera_mucosa_2842	92.017	476	32	5	1	472	882	1355	0	664	438	Planctomycetota	Phycisphaerae	Tepidisphaerales	WD2101_soil_group	WD2101_soil_group_ge
Otu10546	Tepidisphaera_mucosa_2842	87.002	477	53	8	1	471	882	1355	4.66e-152	529	415	Planctomycetota	OM190	OM190_or	OM190_fa	OM190_ge
Otu45493	Thalassoglobus_neptunius_KOR42	95.532	470	21	0	1	470	886	1355	0	752	449	Planctomycetota	Planctomycetes	Planctomycetales	Rubinisphaeraceae	Planctomicrobium
Otu43875	Thalassoglobus_neptunius_KOR42	93.83	470	29	0	1	470	886	1355	0	708	441	Planctomycetota	Planctomycetes	Planctomycetales	Rubinisphaeraceae	Planctomicrobium
Otu32522	Thalassoglobus_neptunius_KOR42	92.766	470	34	0	1	470	886	1355	0	680	436	Planctomycetota	Planctomycetes	Planctomycetales	unknown	unknown
Otu18333	Thalassoroseus_pseudoceratinae_JC658	92.373	472	36	0	1	472	901	1372	0	673	436	Planctomycetota	Planctomycetes	Planctomycetales	uncultured	uncultured_ge
Otu9780	Thermogemmata_fonticola_2918	87.424	493	45	16	1	486	889	1371	1.03e-158	551	431	Planctomycetota	Planctomycetes	Gemmatales	Gemmataceae	uncultured
Otu9654	Thermogemmata_fonticola_2918	91.134	485	36	5	1	480	889	1371	0	651	442	Planctomycetota	Planctomycetes	Gemmatales	Gemmataceae	unknown
Otu9497	Thermogemmata_fonticola_2918	90.593	489	39	7	1	488	889	1371	0	641	443	Planctomycetota	Planctomycetes	Gemmatales	Gemmataceae	uncultured
Otu9468	Thermogemmata_fonticola_2918	91.358	486	39	3	1	486	889	1371	0	662	444	Planctomycetota	Planctomycetes	Gemmatales	Gemmataceae	uncultured
Otu8913	Thermogemmata_fonticola_2918	90.164	488	41	6	1	486	889	1371	0	628	440	Planctomycetota	Planctomycetes	Gemmatales	Gemmataceae	unknown
Otu8893	Thermogemmata_fonticola_2918	91.134	485	40	2	1	484	889	1371	0	654	442	Planctomycetota	Planctomycetes	Gemmatales	Gemmataceae	Gemmata
Otu8861	Thermogemmata_fonticola_2918	93.182	484	30	3	1	482	889	1371	0	708	451	Planctomycetota	Planctomycetes	Gemmatales	Gemmataceae	Gemmata
Otu8714	Thermogemmata_fonticola_2918	90.965	487	39	2	1	486	889	1371	0	651	443	Planctomycetota	Planctomycetes	Gemmatales	Gemmataceae	uncultured
Otu8608	Thermogemmata_fonticola_2918	90.593	489	39	5	1	488	889	1371	0	641	443	Planctomycetota	Planctomycetes	Gemmatales	Gemmataceae	uncultured
Otu8270	Thermogemmata_fonticola_2918	92.133	483	33	3	1	478	889	1371	0	676	445	Planctomycetota	Planctomycetes	Gemmatales	Gemmataceae	Fimbriiglobus
Otu8027	Thermogemmata_fonticola_2918	89.549	488	45	6	1	487	889	1371	1.3e-177	614	437	Planctomycetota	Planctomycetes	Gemmatales	Gemmataceae	uncultured
Otu7806	Thermogemmata_fonticola_2918	89.05	484	52	1	1	484	889	1371	3.61e-173	599	431	Planctomycetota	Planctomycetes	Gemmatales	Gemmataceae	uncultured
Otu7780	Thermogemmata_fonticola_2918	90.329	486	44	3	1	486	889	1371	0	634	439	Planctomycetota	Planctomycetes	Gemmatales	Gemmataceae	uncultured
Otu7661	Thermogemmata_fonticola_2918	92.387	486	33	4	1	485	889	1371	0	689	449	Planctomycetota	Planctomycetes	Gemmatales	Gemmataceae	uncultured
Otu72934	Thermogemmata_fonticola_2918	92.547	483	35	1	1	482	889	1371	0	691	447	Planctomycetota	Planctomycetes	Gemmatales	Gemmataceae	Gemmata
Otu7214	Thermogemmata_fonticola_2918	90.349	487	42	4	1	486	889	1371	0	634	440	Planctomycetota	Planctomycetes	Gemmatales	Gemmataceae	uncultured
Otu7144	Thermogemmata_fonticola_2918	91.189	488	38	3	1	488	889	1371	0	658	445	Planctomycetota	Planctomycetes	Gemmatales	Gemmataceae	uncultured
Otu7142	Thermogemmata_fonticola_2918	90.515	485	44	2	1	485	889	1371	0	640	439	Planctomycetota	Planctomycetes	Gemmatales	Gemmataceae	uncultured
Otu71049	Thermogemmata_fonticola_2918	88.934	488	49	5	1	488	889	1371	1.31e-172	597	434	Planctomycetota	Planctomycetes	Gemmatales	Gemmataceae	unknown
Otu70815	Thermogemmata_fonticola_2918	91.189	488	38	5	1	488	889	1371	0	658	445	Planctomycetota	Planctomycetes	Gemmatales	Gemmataceae	uncultured
Otu7054	Thermogemmata_fonticola_2918	91.02	490	35	8	1	488	889	1371	0	652	446	Planctomycetota	Planctomycetes	Gemmatales	Gemmataceae	uncultured
Otu69502	Thermogemmata_fonticola_2918	89.918	486	46	2	1	486	889	1371	2.15e-180	623	437	Planctomycetota	Planctomycetes	Gemmatales	Gemmataceae	uncultured
Otu69439	Thermogemmata_fonticola_2918	90.741	486	41	4	1	485	889	1371	0	645	441	Planctomycetota	Planctomycetes	Gemmatales	Gemmataceae	uncultured
Otu69359	Thermogemmata_fonticola_2918	91.134	485	41	2	1	485	889	1371	0	656	442	Planctomycetota	Planctomycetes	Gemmatales	Gemmataceae	uncultured
Otu6804	Thermogemmata_fonticola_2918	89.366	489	45	6	1	488	889	1371	6.04e-176	608	437	Planctomycetota	Planctomycetes	Gemmatales	Gemmataceae	uncultured
Otu6744	Thermogemmata_fonticola_2918	90.389	489	40	5	1	488	889	1371	0	636	442	Planctomycetota	Planctomycetes	Gemmatales	Gemmataceae	unknown
Otu6614	Thermogemmata_fonticola_2918	91.992	487	34	4	1	486	889	1371	0	678	448	Planctomycetota	Planctomycetes	Gemmatales	Gemmataceae	uncultured
Otu6488	Thermogemmata_fonticola_2918	91.564	486	38	3	1	486	889	1371	0	667	445	Planctomycetota	Planctomycetes	Gemmatales	Gemmataceae	uncultured
Otu62993	Thermogemmata_fonticola_2918	89.162	489	46	7	1	488	889	1371	2.81e-174	603	436	Planctomycetota	Planctomycetes	Gemmatales	Gemmataceae	uncultured
Otu6181	Thermogemmata_fonticola_2918	89.98	489	42	7	1	488	889	1371	0	625	440	Planctomycetota	Planctomycetes	Gemmatales	Gemmataceae	uncultured
Otu61225	Thermogemmata_fonticola_2918	94.215	484	25	3	1	482	889	1371	0	736	456	Planctomycetota	Planctomycetes	Gemmatales	Gemmataceae	Gemmata
Otu59692	Thermogemmata_fonticola_2918	89.98	489	42	7	1	488	889	1371	0	625	440	Planctomycetota	Planctomycetes	Gemmatales	Gemmataceae	uncultured
Otu5961	Thermogemmata_fonticola_2918	91.393	488	36	4	1	487	889	1371	0	664	446	Planctomycetota	Planctomycetes	Gemmatales	Gemmataceae	uncultured
Otu5847	Thermogemmata_fonticola_2918	90.329	486	44	3	1	486	889	1371	0	634	439	Planctomycetota	Planctomycetes	Gemmatales	Gemmataceae	uncultured
Otu5774	Thermogemmata_fonticola_2918	91.189	488	38	4	1	488	889	1371	0	658	445	Planctomycetota	Planctomycetes	Gemmatales	Gemmataceae	uncultured
Otu57332	Thermogemmata_fonticola_2918	90	490	40	6	1	488	889	1371	0	625	441	Planctomycetota	Planctomycetes	Gemmatales	Gemmataceae	uncultured
Otu5651	Thermogemmata_fonticola_2918	90.947	486	41	3	1	486	889	1371	0	651	442	Planctomycetota	Planctomycetes	Gemmatales	Gemmataceae	uncultured
Otu55755	Thermogemmata_fonticola_2918	89.549	488	44	7	1	486	889	1371	4.65e-177	612	437	Planctomycetota	Planctomycetes	Gemmatales	Gemmataceae	uncultured
Otu5492	Thermogemmata_fonticola_2918	94.835	484	22	3	1	482	889	1371	0	752	459	Planctomycetota	Planctomycetes	Gemmatales	Gemmataceae	Gemmata
Otu53130	Thermogemmata_fonticola_2918	88.934	488	49	3	1	488	889	1371	1.31e-172	597	434	Planctomycetota	Planctomycetes	Gemmatales	Gemmataceae	uncultured
Otu53087	Thermogemmata_fonticola_2918	90.593	489	39	6	1	488	889	1371	0	641	443	Planctomycetota	Planctomycetes	Gemmatales	Gemmataceae	uncultured
Otu47968	Thermogemmata_fonticola_2918	91.189	488	37	5	1	487	889	1371	0	658	445	Planctomycetota	Planctomycetes	Gemmatales	Gemmataceae	uncultured
Otu47207	Thermogemmata_fonticola_2918	89.959	488	44	4	1	488	889	1371	0	625	439	Planctomycetota	Planctomycetes	Gemmatales	Gemmataceae	uncultured
Otu46669	Thermogemmata_fonticola_2918	89.549	488	46	5	1	488	889	1371	1.3e-177	614	437	Planctomycetota	Planctomycetes	Gemmatales	Gemmataceae	uncultured
Otu46116	Thermogemmata_fonticola_2918	90.574	488	40	6	1	487	889	1371	0	641	442	Planctomycetota	Planctomycetes	Gemmatales	Gemmataceae	uncultured
Otu45368	Thermogemmata_fonticola_2918	91.322	484	39	2	1	482	889	1371	0	658	442	Planctomycetota	Planctomycetes	Gemmatales	Gemmataceae	Gemmata
Otu4323	Thermogemmata_fonticola_2918	90.574	488	39	7	1	486	889	1371	0	640	442	Planctomycetota	Planctomycetes	Gemmatales	Gemmataceae	uncultured
Otu4279	Thermogemmata_fonticola_2918	90.309	485	38	5	1	478	889	1371	0	627	438	Planctomycetota	Planctomycetes	Gemmatales	Gemmataceae	unknown
Otu4241	Thermogemmata_fonticola_2918	89.344	488	44	8	1	485	889	1371	2.16e-175	606	436	Planctomycetota	Planctomycetes	Gemmatales	Gemmataceae	unknown
Otu4220	Thermogemmata_fonticola_2918	90.389	489	40	6	1	488	889	1371	0	636	442	Planctomycetota	Planctomycetes	Gemmatales	Gemmataceae	uncultured
Otu41939	Thermogemmata_fonticola_2918	92.577	485	34	1	1	485	889	1371	0	695	449	Planctomycetota	Planctomycetes	Gemmatales	Gemmataceae	unknown
Otu40536	Thermogemmata_fonticola_2918	91.581	487	36	4	1	486	889	1371	0	667	446	Planctomycetota	Planctomycetes	Gemmatales	Gemmataceae	uncultured
Otu40438	Thermogemmata_fonticola_2918	89.733	487	45	5	1	486	889	1371	1e-178	617	437	Planctomycetota	Planctomycetes	Gemmatales	Gemmataceae	uncultured
Otu40390	Thermogemmata_fonticola_2918	90.798	489	38	7	1	488	889	1371	0	647	444	Planctomycetota	Planctomycetes	Gemmatales	Gemmataceae	uncultured
Otu4024	Thermogemmata_fonticola_2918	90.369	488	42	5	1	488	889	1371	0	636	441	Planctomycetota	Planctomycetes	Gemmatales	Gemmataceae	uncultured
Otu40182	Thermogemmata_fonticola_2918	90.574	488	41	3	1	488	889	1371	0	641	442	Planctomycetota	Planctomycetes	Gemmatales	Gemmataceae	uncultured
Otu39365	Thermogemmata_fonticola_2918	89.366	489	45	7	1	488	889	1371	6.04e-176	608	437	Planctomycetota	Planctomycetes	Gemmatales	Gemmataceae	uncultured
Otu39222	Thermogemmata_fonticola_2918	91.376	487	36	6	1	485	889	1371	0	662	445	Planctomycetota	Planctomycetes	Gemmatales	Gemmataceae	unknown
Otu3766	Thermogemmata_fonticola_2918	90.184	489	40	8	1	487	889	1371	0	630	441	Planctomycetota	Planctomycetes	Gemmatales	Gemmataceae	unknown
Otu36494	Thermogemmata_fonticola_2918	90.574	488	41	3	1	488	889	1371	0	641	442	Planctomycetota	Planctomycetes	Gemmatales	Gemmataceae	uncultured
Otu36386	Thermogemmata_fonticola_2918	92.577	485	28	6	1	479	889	1371	0	689	449	Planctomycetota	Planctomycetes	Gemmatales	Gemmataceae	Fimbriiglobus
Otu34059	Thermogemmata_fonticola_2918	91.17	487	38	4	1	486	889	1371	0	656	444	Planctomycetota	Planctomycetes	Gemmatales	Gemmataceae	uncultured
Otu3378	Thermogemmata_fonticola_2918	91.17	487	38	4	1	486	889	1371	0	656	444	Planctomycetota	Planctomycetes	Gemmatales	Gemmataceae	uncultured
Otu32921	Thermogemmata_fonticola_2918	90.269	483	42	3	1	478	889	1371	0	627	436	Planctomycetota	Planctomycetes	Gemmatales	Gemmataceae	Fimbriiglobus
Otu32348	Thermogemmata_fonticola_2918	91.152	486	34	7	1	480	889	1371	0	651	443	Planctomycetota	Planctomycetes	Gemmatales	Gemmataceae	unknown
Otu32328	Thermogemmata_fonticola_2918	90.164	488	43	4	1	488	889	1371	0	630	440	Planctomycetota	Planctomycetes	Gemmatales	Gemmataceae	uncultured
Otu32185	Thermogemmata_fonticola_2918	90.612	490	37	9	1	488	889	1371	0	641	444	Planctomycetota	Planctomycetes	Gemmatales	Gemmataceae	uncultured
Otu31895	Thermogemmata_fonticola_2918	91.207	489	36	6	1	488	889	1371	0	658	446	Planctomycetota	Planctomycetes	Gemmatales	Gemmataceae	uncultured
Otu31624	Thermogemmata_fonticola_2918	90.779	488	40	5	1	488	889	1371	0	647	443	Planctomycetota	Planctomycetes	Gemmatales	Gemmataceae	uncultured
Otu31139	Thermogemmata_fonticola_2918	88.548	489	48	7	1	487	889	1371	2.83e-169	586	433	Planctomycetota	Planctomycetes	Gemmatales	Gemmataceae	uncultured
Otu29554	Thermogemmata_fonticola_2918	90.164	488	43	3	1	488	889	1371	0	630	440	Planctomycetota	Planctomycetes	Gemmatales	Gemmataceae	uncultured
Otu29536	Thermogemmata_fonticola_2918	89.733	487	46	4	1	487	889	1371	2.79e-179	619	437	Planctomycetota	Planctomycetes	Gemmatales	Gemmataceae	uncultured
Otu29393	Thermogemmata_fonticola_2918	90.184	489	42	5	1	489	889	1371	0	632	441	Planctomycetota	Planctomycetes	Gemmatales	Gemmataceae	Gemmata
Otu29320	Thermogemmata_fonticola_2918	90.369	488	41	6	1	487	889	1371	0	636	441	Planctomycetota	Planctomycetes	Gemmatales	Gemmataceae	uncultured
Otu29001	Thermogemmata_fonticola_2918	90.535	486	43	2	1	486	889	1371	0	640	440	Planctomycetota	Planctomycetes	Gemmatales	Gemmataceae	uncultured
Otu28637	Thermogemmata_fonticola_2918	90.389	489	40	5	1	488	889	1371	0	636	442	Planctomycetota	Planctomycetes	Gemmatales	Gemmataceae	uncultured
Otu28539	Thermogemmata_fonticola_2918	90.76	487	40	5	1	486	889	1371	0	645	442	Planctomycetota	Planctomycetes	Gemmatales	Gemmataceae	uncultured
Otu26988	Thermogemmata_fonticola_2918	92.798	486	32	2	1	486	889	1371	0	701	451	Planctomycetota	Planctomycetes	Gemmatales	Gemmataceae	Gemmata
Otu26807	Thermogemmata_fonticola_2918	90.389	489	40	6	1	488	889	1371	0	636	442	Planctomycetota	Planctomycetes	Gemmatales	Gemmataceae	uncultured
Otu26004	Thermogemmata_fonticola_2918	90.369	488	42	5	1	488	889	1371	0	636	441	Planctomycetota	Planctomycetes	Gemmatales	Gemmataceae	uncultured
Otu25855	Thermogemmata_fonticola_2918	90.593	489	38	7	1	487	889	1371	0	641	443	Planctomycetota	Planctomycetes	Gemmatales	Gemmataceae	uncultured
Otu25850	Thermogemmata_fonticola_2918	89.733	487	45	5	1	486	889	1371	1e-178	617	437	Planctomycetota	Planctomycetes	Gemmatales	Gemmataceae	unknown
Otu25486	Thermogemmata_fonticola_2918	90.554	487	41	5	1	486	889	1371	0	640	441	Planctomycetota	Planctomycetes	Gemmatales	Gemmataceae	uncultured
Otu24829	Thermogemmata_fonticola_2918	90.184	489	41	5	1	488	889	1371	0	630	441	Planctomycetota	Planctomycetes	Gemmatales	Gemmataceae	uncultured
Otu24789	Thermogemmata_fonticola_2918	89.98	489	41	7	1	487	889	1371	0	625	440	Planctomycetota	Planctomycetes	Gemmatales	Gemmataceae	uncultured
Otu24780	Thermogemmata_fonticola_2918	90.947	486	41	3	1	486	889	1371	0	651	442	Planctomycetota	Planctomycetes	Gemmatales	Gemmataceae	unknown
Otu23782	Thermogemmata_fonticola_2918	88.115	488	53	4	1	488	889	1371	6.13e-166	575	430	Planctomycetota	Planctomycetes	Gemmatales	Gemmataceae	uncultured
Otu23328	Thermogemmata_fonticola_2918	89.98	489	42	7	1	488	889	1371	0	625	440	Planctomycetota	Planctomycetes	Gemmatales	Gemmataceae	uncultured
Otu22313	Thermogemmata_fonticola_2918	89.712	486	44	6	1	483	889	1371	3.57e-178	616	436	Planctomycetota	Planctomycetes	Gemmatales	Gemmataceae	unknown
Otu21919	Thermogemmata_fonticola_2918	89.184	490	44	8	1	488	889	1371	2.81e-174	603	437	Planctomycetota	Planctomycetes	Gemmatales	Gemmataceae	uncultured
Otu21599	Thermogemmata_fonticola_2918	89.162	489	46	6	1	488	889	1371	2.81e-174	603	436	Planctomycetota	Planctomycetes	Gemmatales	Gemmataceae	unknown
Otu21374	Thermogemmata_fonticola_2918	90.984	488	39	4	1	488	889	1371	0	652	444	Planctomycetota	Planctomycetes	Gemmatales	Gemmataceae	uncultured
Otu21343	Thermogemmata_fonticola_2918	90.184	489	39	8	1	486	889	1371	0	628	441	Planctomycetota	Planctomycetes	Gemmatales	Gemmataceae	uncultured
Otu21133	Thermogemmata_fonticola_2918	90.779	488	39	5	1	487	889	1371	0	647	443	Planctomycetota	Planctomycetes	Gemmatales	Gemmataceae	uncultured
Otu20292	Thermogemmata_fonticola_2918	90.164	488	43	3	1	488	889	1371	0	630	440	Planctomycetota	Planctomycetes	Gemmatales	Gemmataceae	uncultured
Otu19989	Thermogemmata_fonticola_2918	92.355	484	34	3	1	482	889	1371	0	686	447	Planctomycetota	Planctomycetes	Gemmatales	Gemmataceae	unknown
Otu19487	Thermogemmata_fonticola_2918	89.98	489	42	5	1	488	889	1371	0	625	440	Planctomycetota	Planctomycetes	Gemmatales	Gemmataceae	uncultured
Otu18978	Thermogemmata_fonticola_2918	91.753	485	33	5	1	480	889	1371	0	667	445	Planctomycetota	Planctomycetes	Gemmatales	Gemmataceae	unknown
Otu18797	Thermogemmata_fonticola_2918	90.984	488	39	4	1	488	889	1371	0	652	444	Planctomycetota	Planctomycetes	Gemmatales	Gemmataceae	uncultured
Otu18776	Thermogemmata_fonticola_2918	90.593	489	38	7	1	487	889	1371	0	641	443	Planctomycetota	Planctomycetes	Gemmatales	Gemmataceae	Gemmataceae_ge
Otu18239	Thermogemmata_fonticola_2918	91.511	483	35	5	1	477	889	1371	0	660	442	Planctomycetota	Planctomycetes	Gemmatales	Gemmataceae	Fimbriiglobus
Otu18226	Thermogemmata_fonticola_2918	89.592	490	43	6	1	489	889	1371	3.62e-178	616	439	Planctomycetota	Planctomycetes	Gemmatales	Gemmataceae	uncultured
Otu17346	Thermogemmata_fonticola_2918	91.598	488	36	3	1	488	889	1371	0	669	447	Planctomycetota	Planctomycetes	Gemmatales	Gemmataceae	uncultured
Otu16774	Thermogemmata_fonticola_2918	90.984	488	36	8	1	485	889	1371	0	651	444	Planctomycetota	Planctomycetes	Gemmatales	Gemmataceae	uncultured
Otu16773	Thermogemmata_fonticola_2918	89.959	488	44	4	1	488	889	1371	0	625	439	Planctomycetota	Planctomycetes	Gemmatales	Gemmataceae	uncultured
Otu16716	Thermogemmata_fonticola_2918	89.322	487	47	5	1	486	889	1371	2.16e-175	606	435	Planctomycetota	Planctomycetes	Gemmatales	Gemmataceae	uncultured
Otu16429	Thermogemmata_fonticola_2918	90.722	485	43	1	1	485	889	1371	0	645	440	Planctomycetota	Planctomycetes	Gemmatales	Gemmataceae	Gemmata
Otu16152	Thermogemmata_fonticola_2918	90.779	488	39	6	1	487	889	1371	0	647	443	Planctomycetota	Planctomycetes	Gemmatales	Gemmataceae	uncultured
Otu15735	Thermogemmata_fonticola_2918	91.564	486	37	4	1	485	889	1371	0	667	445	Planctomycetota	Planctomycetes	Gemmatales	Gemmataceae	uncultured
Otu15330	Thermogemmata_fonticola_2918	89.571	489	44	6	1	488	889	1371	1.3e-177	614	438	Planctomycetota	Planctomycetes	Gemmatales	Gemmataceae	uncultured
Otu14814	Thermogemmata_fonticola_2918	91.393	488	35	7	1	486	889	1371	0	662	446	Planctomycetota	Planctomycetes	Gemmatales	Gemmataceae	uncultured
Otu14799	Thermogemmata_fonticola_2918	88.912	487	40	9	1	477	889	1371	7.69e-170	588	433	Planctomycetota	Planctomycetes	Gemmatales	Gemmataceae	uncultured
Otu14350	Thermogemmata_fonticola_2918	89.344	488	46	6	1	487	889	1371	6.03e-176	608	436	Planctomycetota	Planctomycetes	Gemmatales	Gemmataceae	uncultured
Otu13766	Thermogemmata_fonticola_2918	90.798	489	39	6	1	489	889	1371	0	649	444	Planctomycetota	Planctomycetes	Gemmatales	Gemmataceae	uncultured
Otu13724	Thermogemmata_fonticola_2918	88.548	489	42	11	1	481	889	1371	1.3e-167	580	433	Planctomycetota	Planctomycetes	Gemmatales	Gemmataceae	uncultured
Otu13542	Thermogemmata_fonticola_2918	89.938	487	45	4	1	487	889	1371	0	625	438	Planctomycetota	Planctomycetes	Gemmatales	Gemmataceae	uncultured
Otu13482	Thermogemmata_fonticola_2918	91.429	490	33	6	1	488	889	1371	0	664	448	Planctomycetota	Planctomycetes	Gemmatales	Gemmataceae	unknown
Otu13103	Thermogemmata_fonticola_2918	91.803	488	34	6	1	487	889	1371	0	675	448	Planctomycetota	Planctomycetes	Gemmatales	Gemmataceae	Fimbriiglobus
Otu13080	Thermogemmata_fonticola_2918	89.959	488	44	4	1	488	889	1371	0	625	439	Planctomycetota	Planctomycetes	Gemmatales	Gemmataceae	uncultured
Otu13031	Thermogemmata_fonticola_2918	89.592	490	42	8	1	488	889	1371	1.3e-177	614	439	Planctomycetota	Planctomycetes	Gemmatales	Gemmataceae	uncultured
Otu12770	Thermogemmata_fonticola_2918	90.76	487	41	3	1	487	889	1371	0	647	442	Planctomycetota	Planctomycetes	Gemmatales	Gemmataceae	uncultured
Otu12761	Thermogemmata_fonticola_2918	89.095	486	41	7	1	477	889	1371	1.65e-171	593	433	Planctomycetota	Planctomycetes	Gemmatales	Gemmataceae	uncultured
Otu12611	Thermogemmata_fonticola_2918	89.571	489	43	6	1	487	889	1371	1.3e-177	614	438	Planctomycetota	Planctomycetes	Gemmatales	Gemmataceae	uncultured
Otu12122	Thermogemmata_fonticola_2918	90.779	488	40	3	1	488	889	1371	0	647	443	Planctomycetota	Planctomycetes	Gemmatales	Gemmataceae	uncultured
Otu12017	Thermogemmata_fonticola_2918	90.535	486	42	4	1	485	889	1371	0	640	440	Planctomycetota	Planctomycetes	Gemmatales	Gemmataceae	uncultured
Otu11565	Thermogemmata_fonticola_2918	90.89	483	44	0	1	483	889	1371	0	649	439	Planctomycetota	Planctomycetes	Gemmatales	Gemmataceae	uncultured
Otu11308	Thermogemmata_fonticola_2918	89.754	488	45	4	1	488	889	1371	2.79e-179	619	438	Planctomycetota	Planctomycetes	Gemmatales	Gemmataceae	uncultured
Otu11294	Thermogemmata_fonticola_2918	89.918	486	46	2	1	486	889	1371	2.15e-180	623	437	Planctomycetota	Planctomycetes	Gemmatales	Gemmataceae	uncultured
Otu11136	Thermogemmata_fonticola_2918	88.548	489	49	6	1	488	889	1371	2.83e-169	586	433	Planctomycetota	Planctomycetes	Gemmatales	Gemmataceae	uncultured
Otu11037	Thermogemmata_fonticola_2918	90.965	487	40	2	1	487	889	1371	0	652	443	Planctomycetota	Planctomycetes	Gemmatales	Gemmataceae	uncultured
Otu11004	Thermogemmata_fonticola_2918	92.149	484	37	1	1	484	889	1371	0	682	446	Planctomycetota	Planctomycetes	Gemmatales	Gemmataceae	uncultured
Otu10994	Thermogemmata_fonticola_2918	89.117	487	47	5	1	485	889	1371	1e-173	601	434	Planctomycetota	Planctomycetes	Gemmatales	Gemmataceae	uncultured
Otu10935	Thermogemmata_fonticola_2918	89.322	487	47	4	1	486	889	1371	2.16e-175	606	435	Planctomycetota	Planctomycetes	Gemmatales	Gemmataceae	uncultured
Otu10374	Thermogemmata_fonticola_2918	90.123	486	44	4	1	485	889	1371	0	628	438	Planctomycetota	Planctomycetes	Gemmatales	Gemmataceae	uncultured
Otu10239	Thermogemmata_fonticola_2918	91.616	489	34	7	1	488	889	1371	0	669	448	Planctomycetota	Planctomycetes	Gemmatales	Gemmataceae	uncultured
Otu10167	Thermogemmata_fonticola_2918	89.959	488	44	4	1	488	889	1371	0	625	439	Planctomycetota	Planctomycetes	Gemmatales	Gemmataceae	uncultured
Otu9887	Thermogutta_hypogea_SBP2	89.916	476	42	6	1	472	845	1318	5.84e-176	608	428	Planctomycetota	Phycisphaerae	Phycisphaerales	Phycisphaeraceae	SM1A02
Otu9841	Thermogutta_hypogea_SBP2	87.395	476	52	7	1	470	845	1318	2.15e-155	540	416	Planctomycetota	Phycisphaerae	Phycisphaerales	Phycisphaeraceae	SM1A02
Otu9532	Thermogutta_hypogea_SBP2	85.565	478	59	10	1	472	845	1318	6.13e-141	492	409	Planctomycetota	vadinHA49	vadinHA49_or	vadinHA49_fa	vadinHA49_ge
Otu9446	Thermogutta_hypogea_SBP2	86.639	479	54	9	1	474	845	1318	7.86e-150	521	415	Planctomycetota	vadinHA49	vadinHA49_or	vadinHA49_fa	vadinHA49_ge
Otu9332	Thermogutta_hypogea_SBP2	87.605	476	51	7	1	470	845	1318	4.62e-157	545	417	Planctomycetota	Phycisphaerae	Phycisphaerales	Phycisphaeraceae	SM1A02
Otu8255	Thermogutta_hypogea_SBP2	93.038	474	32	1	1	473	845	1318	0	691	441	Planctomycetota	Planctomycetes	Pirellulales	Pirellulaceae	uncultured
Otu810	Thermogutta_hypogea_SBP2	87.002	477	54	8	1	472	845	1318	1.3e-152	531	415	Planctomycetota	OM190	OM190_or	OM190_fa	OM190_ge
Otu8024	Thermogutta_hypogea_SBP2	93.038	474	30	3	1	471	845	1318	0	689	441	Planctomycetota	Planctomycetes	Pirellulales	Pirellulaceae	uncultured
Otu7962	Thermogutta_hypogea_SBP2	88.333	480	42	11	1	472	845	1318	1.28e-162	564	424	Planctomycetota	Pla4_lineage	Pla4_lineage_or	Pla4_lineage_fa	Pla4_lineage_ge
Otu7902	Thermogutta_hypogea_SBP2	93.46	474	28	3	1	471	845	1318	0	701	443	Planctomycetota	Planctomycetes	Pirellulales	Pirellulaceae	uncultured
Otu7873	Thermogutta_hypogea_SBP2	90.084	474	44	3	1	471	845	1318	4.5e-177	612	427	Planctomycetota	OM190	OM190_or	OM190_fa	OM190_ge
Otu7811	Thermogutta_hypogea_SBP2	94.726	474	22	2	1	471	845	1318	0	734	449	Planctomycetota	Planctomycetes	Pirellulales	Pirellulaceae	uncultured
Otu7748	Thermogutta_hypogea_SBP2	87.841	477	52	6	1	474	845	1318	7.75e-160	555	419	Planctomycetota	Phycisphaerae	Phycisphaerales	Phycisphaeraceae	unknown
Otu7660	Thermogutta_hypogea_SBP2	89.958	478	39	9	1	473	845	1318	5.85e-176	608	430	Planctomycetota	Phycisphaerae	Phycisphaerales	Phycisphaeraceae	SM1A02
Otu64938	Thermogutta_hypogea_SBP2	91.772	474	36	3	1	471	845	1318	0	656	435	Planctomycetota	Planctomycetes	Pirellulales	Pirellulaceae	uncultured
Otu6438	Thermogutta_hypogea_SBP2	87.368	475	58	2	1	474	845	1318	1.68e-156	544	415	Planctomycetota	Phycisphaerae	Phycisphaerales	Phycisphaeraceae	CL500-3
Otu6246	Thermogutta_hypogea_SBP2	94.105	475	24	4	1	472	845	1318	0	719	447	Planctomycetota	Planctomycetes	Pirellulales	Pirellulaceae	Thermogutta
Otu6218	Thermogutta_hypogea_SBP2	89.474	475	47	3	1	473	845	1318	1.27e-172	597	425	Planctomycetota	Phycisphaerae	unknown	unknown	unknown
Otu60635	Thermogutta_hypogea_SBP2	85.924	476	60	7	1	471	845	1318	1.02e-143	501	409	Planctomycetota	BD7-11	BD7-11_or	BD7-11_fa	BD7-11_ge
Otu5867	Thermogutta_hypogea_SBP2	83.333	480	66	13	1	472	845	1318	1.36e-122	431	400	Planctomycetota	vadinHA49	vadinHA49_or	vadinHA49_fa	vadinHA49_ge
Otu5576	Thermogutta_hypogea_SBP2	88.632	475	45	7	1	467	845	1318	2.72e-164	569	421	Planctomycetota	Phycisphaerae	Phycisphaerales	Phycisphaeraceae	SM1A02
Otu5467	Thermogutta_hypogea_SBP2	87.579	475	53	5	1	470	845	1318	4.62e-157	545	416	Planctomycetota	Phycisphaerae	Phycisphaerales	Phycisphaeraceae	SM1A02
Otu53214	Thermogutta_hypogea_SBP2	87.789	475	52	5	1	470	845	1318	9.93e-159	551	417	Planctomycetota	Phycisphaerae	Phycisphaerales	Phycisphaeraceae	SM1A02
Otu52562	Thermogutta_hypogea_SBP2	90.833	480	36	6	1	478	845	1318	0	636	436	Planctomycetota	Planctomycetes	Pirellulales	Pirellulaceae	uncultured
Otu5104	Thermogutta_hypogea_SBP2	89.496	476	44	6	1	472	845	1318	1.26e-172	597	426	Planctomycetota	Phycisphaerae	Phycisphaerales	Phycisphaeraceae	SM1A02
Otu4910	Thermogutta_hypogea_SBP2	86.43	479	54	11	1	473	845	1318	1.31e-147	514	414	Planctomycetota	Phycisphaerae	Phycisphaerales	Phycisphaeraceae	uncultured
Otu4753	Thermogutta_hypogea_SBP2	88.866	476	48	5	1	473	845	1318	1.28e-167	580	423	Planctomycetota	Phycisphaerae	Phycisphaerales	Phycisphaeraceae	SM1A02
Otu46641	Thermogutta_hypogea_SBP2	89.958	478	39	7	1	473	845	1318	5.85e-176	608	430	Planctomycetota	Phycisphaerae	Phycisphaerales	Phycisphaeraceae	SM1A02
Otu4552	Thermogutta_hypogea_SBP2	90.213	470	42	4	3	469	847	1315	1.62e-176	610	424	Planctomycetota	Phycisphaerae	Phycisphaerales	Phycisphaeraceae	unknown
Otu45269	Thermogutta_hypogea_SBP2	88.542	480	45	10	1	476	845	1318	2.15e-165	573	425	Planctomycetota	Phycisphaerae	Phycisphaerales	AKAU3564_sediment_group	AKAU3564_sediment_group_ge
Otu44863	Thermogutta_hypogea_SBP2	86.134	476	58	7	1	470	845	1318	2.18e-145	507	410	Planctomycetota	Phycisphaerae	Phycisphaerales	Phycisphaeraceae	SM1A02
Otu44842	Thermogutta_hypogea_SBP2	88.235	476	52	4	1	474	845	1318	3.58e-163	566	420	Planctomycetota	Phycisphaerae	MSBL9	SM23-30	SM23-30_ge
Otu43799	Thermogutta_hypogea_SBP2	89.706	476	44	5	1	473	845	1318	2.72e-174	603	427	Planctomycetota	Phycisphaerae	Phycisphaerales	Phycisphaeraceae	SM1A02
Otu43212	Thermogutta_hypogea_SBP2	93.671	474	27	2	1	471	845	1318	0	706	444	Planctomycetota	Planctomycetes	Pirellulales	Pirellulaceae	uncultured
Otu42786	Thermogutta_hypogea_SBP2	89.749	478	40	7	1	473	845	1318	2.72e-174	603	429	Planctomycetota	Phycisphaerae	Phycisphaerales	Phycisphaeraceae	SM1A02
Otu41726	Thermogutta_hypogea_SBP2	93.249	474	29	3	1	471	845	1318	0	695	442	Planctomycetota	Planctomycetes	Pirellulales	Pirellulaceae	uncultured
Otu4162	Thermogutta_hypogea_SBP2	89.518	477	43	7	1	473	845	1318	1.27e-172	597	427	Planctomycetota	Phycisphaerae	Phycisphaerales	Phycisphaeraceae	SM1A02
Otu40711	Thermogutta_hypogea_SBP2	85.535	477	62	5	1	473	845	1318	6.15e-141	492	408	Planctomycetota	vadinHA49	vadinHA49_or	vadinHA49_fa	vadinHA49_ge
Otu3776	Thermogutta_hypogea_SBP2	87.185	476	54	5	1	471	845	1318	1e-153	534	415	Planctomycetota	OM190	OM190_or	OM190_fa	OM190_ge
Otu37558	Thermogutta_hypogea_SBP2	86.765	476	57	6	1	472	845	1318	6.05e-151	525	413	Planctomycetota	Phycisphaerae	Phycisphaerales	Phycisphaeraceae	SM1A02
Otu3525	Thermogutta_hypogea_SBP2	92.308	481	27	6	1	478	845	1318	0	675	444	Planctomycetota	Planctomycetes	Pirellulales	Pirellulaceae	uncultured
Otu33230	Thermogutta_hypogea_SBP2	88.655	476	49	5	1	473	845	1318	5.93e-166	575	422	Planctomycetota	Phycisphaerae	Phycisphaerales	Phycisphaeraceae	SM1A02
Otu32221	Thermogutta_hypogea_SBP2	92.405	474	33	3	1	471	845	1318	0	673	438	Planctomycetota	Planctomycetes	Pirellulales	Pirellulaceae	uncultured
Otu3022	Thermogutta_hypogea_SBP2	89.958	478	39	7	1	473	845	1318	5.85e-176	608	430	Planctomycetota	Phycisphaerae	Phycisphaerales	Phycisphaeraceae	SM1A02
Otu2978	Thermogutta_hypogea_SBP2	82.708	480	69	13	1	472	845	1318	1.37e-117	414	397	Planctomycetota	vadinHA49	vadinHA49_or	vadinHA49_fa	vadinHA49_ge
Otu28904	Thermogutta_hypogea_SBP2	84.1	478	64	11	1	470	845	1318	1.04e-128	451	402	Planctomycetota	Phycisphaerae	Phycisphaerales	Phycisphaeraceae	SM1A02
Otu2811	Thermogutta_hypogea_SBP2	88.608	474	51	3	1	471	845	1318	2.12e-165	573	420	Planctomycetota	OM190	OM190_or	OM190_fa	OM190_ge
Otu25710	Thermogutta_hypogea_SBP2	87.789	475	51	6	1	469	845	1318	3.56e-158	549	417	Planctomycetota	Phycisphaerae	Phycisphaerales	Phycisphaeraceae	SM1A02
Otu24208	Thermogutta_hypogea_SBP2	90.776	477	38	5	1	474	845	1318	0	632	433	Planctomycetota	unknown	unknown	unknown	unknown
Otu23731	Thermogutta_hypogea_SBP2	92.227	476	31	5	1	472	845	1318	0	669	439	Planctomycetota	Planctomycetes	Pirellulales	Pirellulaceae	unknown
Otu2269	Thermogutta_hypogea_SBP2	90.147	477	41	5	1	474	845	1318	3.5e-178	616	430	Planctomycetota	Phycisphaerae	unknown	unknown	unknown
Otu2255	Thermogutta_hypogea_SBP2	88.421	475	50	5	1	471	845	1318	9.88e-164	568	420	Planctomycetota	OM190	OM190_or	OM190_fa	OM190_ge
Otu21526	Thermogutta_hypogea_SBP2	86.345	476	57	7	1	470	845	1318	4.69e-147	512	411	Planctomycetota	Phycisphaerae	Phycisphaerales	Phycisphaeraceae	SM1A02
Otu20675	Thermogutta_hypogea_SBP2	94.515	474	23	2	1	471	845	1318	0	728	448	Planctomycetota	Planctomycetes	Pirellulales	Pirellulaceae	uncultured
Otu20641	Thermogutta_hypogea_SBP2	85.804	479	53	12	1	469	845	1318	1.69e-141	494	411	Planctomycetota	Phycisphaerae	Phycisphaerales	Phycisphaeraceae	SM1A02
Otu20295	Thermogutta_hypogea_SBP2	86.134	476	58	7	1	470	845	1318	2.18e-145	507	410	Planctomycetota	Phycisphaerae	Phycisphaerales	Phycisphaeraceae	SM1A02
Otu18001	Thermogutta_hypogea_SBP2	92.827	474	34	0	1	474	845	1318	0	688	440	Planctomycetota	Planctomycetes	Pirellulales	Pirellulaceae	uncultured
Otu17478	Thermogutta_hypogea_SBP2	88.889	477	46	7	1	473	845	1318	1.28e-167	580	424	Planctomycetota	Phycisphaerae	Phycisphaerales	Phycisphaeraceae	SM1A02
Otu17357	Thermogutta_hypogea_SBP2	86.134	476	56	9	1	468	845	1318	7.81e-145	505	410	Planctomycetota	Phycisphaerae	Phycisphaerales	Phycisphaeraceae	SM1A02
Otu16102	Thermogutta_hypogea_SBP2	87.841	477	50	8	1	472	845	1318	2.77e-159	553	419	Planctomycetota	Phycisphaerae	Phycisphaerales	Phycisphaeraceae	SM1A02
Otu15811	Thermogutta_hypogea_SBP2	89.121	478	42	10	1	472	845	1318	2.73e-169	586	426	Planctomycetota	Phycisphaerae	Phycisphaerales	Phycisphaeraceae	SM1A02
Otu1577	Thermogutta_hypogea_SBP2	87.448	478	50	10	1	472	845	1318	6e-156	542	418	Planctomycetota	OM190	OM190_or	OM190_fa	OM190_ge
Otu15455	Thermogutta_hypogea_SBP2	86.134	476	62	4	1	474	845	1318	1.7e-146	510	410	Planctomycetota	vadinHA49	vadinHA49_or	vadinHA49_fa	vadinHA49_ge
Otu14371	Thermogutta_hypogea_SBP2	85.565	478	60	5	1	473	845	1318	6.15e-141	492	409	Planctomycetota	Phycisphaerae	DG-20	DG-20_fa	DG-20_ge
Otu14176	Thermogutta_hypogea_SBP2	86.975	476	54	7	1	470	845	1318	4.65e-152	529	414	Planctomycetota	Phycisphaerae	Phycisphaerales	Phycisphaeraceae	SM1A02
Otu13147	Thermogutta_hypogea_SBP2	93.882	474	27	2	1	472	845	1318	0	713	445	Planctomycetota	Planctomycetes	Pirellulales	Pirellulaceae	unknown
Otu13045	Thermogutta_hypogea_SBP2	86.947	475	56	5	1	470	845	1318	4.65e-152	529	413	Planctomycetota	Phycisphaerae	Phycisphaerales	Phycisphaeraceae	SM1A02
Otu11816	Thermogutta_hypogea_SBP2	88.15	481	46	11	1	477	845	1318	4.66e-162	562	424	Planctomycetota	Planctomycetes	Gemmatales	Gemmataceae	uncultured
Otu11780	Thermogutta_hypogea_SBP2	87.579	475	57	2	1	474	845	1318	3.6e-158	549	416	Planctomycetota	BD7-11	BD7-11_or	BD7-11_fa	BD7-11_ge
Otu11741	Thermogutta_hypogea_SBP2	85.983	478	54	12	1	469	845	1318	3.64e-143	499	411	Planctomycetota	Phycisphaerae	Phycisphaerales	Phycisphaeraceae	SM1A02
Otu11506	Thermogutta_hypogea_SBP2	87.368	475	57	3	1	473	845	1318	6.02e-156	542	415	Planctomycetota	Phycisphaerae	Phycisphaerales	Phycisphaeraceae	SM1A02
Otu11329	Thermogutta_hypogea_SBP2	87.473	471	53	6	3	469	847	1315	7.77e-155	538	412	Planctomycetota	Phycisphaerae	Phycisphaerales	Phycisphaeraceae	SM1A02
Otu9791	Thermogutta_terrifontis_R1	89.099	477	47	4	1	475	887	1360	7.65e-170	588	425	Planctomycetota	Phycisphaerae	Phycisphaerales	Phycisphaeraceae	SM1A02
Otu9494	Thermogutta_terrifontis_R1	93.249	474	29	3	1	471	887	1360	0	695	442	Planctomycetota	Planctomycetes	Pirellulales	Pirellulaceae	unknown
Otu7499	Thermogutta_terrifontis_R1	87.002	477	53	9	1	471	887	1360	4.66e-152	529	415	Planctomycetota	unknown	unknown	unknown	unknown
Otu69922	Thermogutta_terrifontis_R1	92.616	474	32	3	1	471	887	1360	0	678	439	Planctomycetota	Planctomycetes	Pirellulales	Pirellulaceae	uncultured
Otu6003	Thermogutta_terrifontis_R1	93.474	475	28	3	1	473	887	1360	0	702	444	Planctomycetota	Planctomycetes	Pirellulales	Pirellulaceae	uncultured
Otu54302	Thermogutta_terrifontis_R1	85.239	481	56	14	1	473	887	1360	1.33e-137	481	410	Planctomycetota	Pla4_lineage	Pla4_lineage_or	Pla4_lineage_fa	Pla4_lineage_ge
Otu52940	Thermogutta_terrifontis_R1	88	475	52	5	1	471	887	1360	2.14e-160	556	418	Planctomycetota	OM190	OM190_or	OM190_fa	OM190_ge
Otu5154	Thermogutta_terrifontis_R1	87.158	475	56	5	1	471	887	1360	1e-153	534	414	Planctomycetota	unknown	unknown	unknown	unknown
Otu46499	Thermogutta_terrifontis_R1	85.417	480	58	12	1	474	887	1360	7.97e-140	488	410	Planctomycetota	vadinHA49	vadinHA49_or	vadinHA49_fa	vadinHA49_ge
Otu46002	Thermogutta_terrifontis_R1	86.737	475	59	4	1	472	887	1360	6.05e-151	525	412	Planctomycetota	Pla4_lineage	Pla4_lineage_or	Pla4_lineage_fa	Pla4_lineage_ge
Otu44785	Thermogutta_terrifontis_R1	93.46	474	30	1	1	473	887	1360	0	702	443	Planctomycetota	Planctomycetes	Pirellulales	Pirellulaceae	uncultured
Otu43991	Thermogutta_terrifontis_R1	91.772	474	36	3	1	471	887	1360	0	658	435	Planctomycetota	Planctomycetes	Pirellulales	Pirellulaceae	uncultured
Otu3874	Thermogutta_terrifontis_R1	85.356	478	62	8	1	474	887	1360	7.97e-140	488	408	Planctomycetota	vadinHA49	vadinHA49_or	vadinHA49_fa	vadinHA49_ge
Otu37580	Thermogutta_terrifontis_R1	92.616	474	34	1	1	473	887	1360	0	680	439	Planctomycetota	Planctomycetes	Pirellulales	Pirellulaceae	uncultured
Otu3399	Thermogutta_terrifontis_R1	85.983	478	59	7	1	474	887	1360	7.91e-145	505	411	Planctomycetota	vadinHA49	vadinHA49_or	vadinHA49_fa	vadinHA49_ge
Otu33093	Thermogutta_terrifontis_R1	99.578	474	2	0	1	474	887	1360	0	865	472	Planctomycetota	Planctomycetes	Pirellulales	Pirellulaceae	Thermogutta
Otu32528	Thermogutta_terrifontis_R1	83.75	480	63	13	1	471	887	1360	2.25e-125	440	402	Planctomycetota	vadinHA49	vadinHA49_or	vadinHA49_fa	vadinHA49_ge
Otu30764	Thermogutta_terrifontis_R1	93.46	474	28	3	1	471	887	1360	0	701	443	Planctomycetota	Planctomycetes	Pirellulales	Pirellulaceae	uncultured
Otu30233	Thermogutta_terrifontis_R1	88	475	52	5	1	471	887	1360	2.14e-160	556	418	Planctomycetota	OM190	OM190_or	OM190_fa	OM190_ge
Otu30063	Thermogutta_terrifontis_R1	88.075	478	47	8	1	472	887	1360	5.96e-161	558	421	Planctomycetota	Pla4_lineage	Pla4_lineage_or	Pla4_lineage_fa	Pla4_lineage_ge
Otu29401	Thermogutta_terrifontis_R1	87.942	481	43	11	1	473	887	1360	2.78e-159	553	423	Planctomycetota	Planctomycetes	unknown	unknown	unknown
Otu27602	Thermogutta_terrifontis_R1	86.583	477	56	6	1	472	887	1360	2.81e-149	520	413	Planctomycetota	Pla4_lineage	Pla4_lineage_or	Pla4_lineage_fa	Pla4_lineage_ge
Otu27266	Thermogutta_terrifontis_R1	92.827	474	31	3	1	471	887	1360	0	684	440	Planctomycetota	Planctomycetes	Pirellulales	Pirellulaceae	uncultured
Otu26474	Thermogutta_terrifontis_R1	87.421	477	52	7	1	472	887	1360	6e-156	542	417	Planctomycetota	Pla4_lineage	Pla4_lineage_or	Pla4_lineage_fa	Pla4_lineage_ge
Otu23344	Thermogutta_terrifontis_R1	88	475	52	5	1	471	887	1360	2.14e-160	556	418	Planctomycetota	OM190	OM190_or	OM190_fa	OM190_ge
Otu1815	Thermogutta_terrifontis_R1	86.694	481	50	11	1	474	887	1360	7.86e-150	521	417	Planctomycetota	Pla4_lineage	Pla4_lineage_or	Pla4_lineage_fa	Pla4_lineage_ge
Otu17385	Thermogutta_terrifontis_R1	86.221	479	55	10	1	473	887	1360	6.1e-146	508	413	Planctomycetota	vadinHA49	vadinHA49_or	vadinHA49_fa	vadinHA49_ge
Otu16700	Thermogutta_terrifontis_R1	95.359	474	20	2	1	472	887	1360	0	752	452	Planctomycetota	Planctomycetes	Pirellulales	Pirellulaceae	uncultured
Otu1656	Thermogutta_terrifontis_R1	85.325	477	64	6	1	474	887	1360	7.97e-140	488	407	Planctomycetota	OM190	OM190_or	OM190_fa	OM190_ge
Otu16155	Thermogutta_terrifontis_R1	86.515	482	49	16	1	474	887	1360	3.66e-148	516	417	Planctomycetota	Pla4_lineage	Pla4_lineage_or	Pla4_lineage_fa	Pla4_lineage_ge
Otu13437	Thermogutta_terrifontis_R1	93.067	476	26	7	1	471	887	1360	0	689	443	Planctomycetota	Planctomycetes	Pirellulales	Pirellulaceae	uncultured
Otu13134	Thermogutta_terrifontis_R1	91.139	474	39	3	1	471	887	1360	0	640	432	Planctomycetota	Planctomycetes	Pirellulales	Pirellulaceae	uncultured
Otu12981	Thermogutta_terrifontis_R1	93.038	474	32	1	1	473	887	1360	0	691	441	Planctomycetota	Planctomycetes	Pirellulales	Pirellulaceae	uncultured
Otu12550	Thermogutta_terrifontis_R1	82.845	478	66	14	1	466	887	1360	1.35e-117	414	396	Planctomycetota	vadinHA49	vadinHA49_or	vadinHA49_fa	vadinHA49_ge
Otu12149	Thermogutta_terrifontis_R1	86.737	475	58	5	1	471	887	1360	2.17e-150	523	412	Planctomycetota	OM190	OM190_or	OM190_fa	OM190_ge
Otu11803	Thermogutta_terrifontis_R1	87.185	476	55	6	1	472	887	1360	2.79e-154	536	415	Planctomycetota	OM190	OM190_or	OM190_fa	OM190_ge
Otu10108	Thermogutta_terrifontis_R1	86.042	480	55	11	1	474	887	1360	7.91e-145	505	413	Planctomycetota	Pla4_lineage	Pla4_lineage_or	Pla4_lineage_fa	Pla4_lineage_ge
Otu9992	Thermostilla_marina_SVX8	84.874	476	60	11	1	467	894	1366	2.84e-134	470	404	Planctomycetota	Pla3_lineage	Pla3_lineage_or	Pla3_lineage_fa	Pla3_lineage_ge
Otu7116	Thermostilla_marina_SVX8	89.099	477	45	7	1	474	894	1366	2.75e-169	586	425	Planctomycetota	Phycisphaerae	S-70	S-70_fa	S-70_ge
Otu7048	Thermostilla_marina_SVX8	88.025	476	52	5	1	474	894	1366	5.99e-161	558	419	Planctomycetota	Phycisphaerae	S-70	S-70_fa	S-70_ge
Otu5639	Thermostilla_marina_SVX8	86.486	481	48	16	1	472	894	1366	4.71e-147	512	416	Planctomycetota	Pla4_lineage	Pla4_lineage_or	Pla4_lineage_fa	Pla4_lineage_ge
Otu5379	Thermostilla_marina_SVX8	87.605	476	52	6	1	472	894	1366	4.64e-157	545	417	Planctomycetota	Phycisphaerae	Phycisphaerales	Phycisphaeraceae	SM1A02
Otu4883	Thermostilla_marina_SVX8	84.823	481	57	16	1	473	894	1366	2.88e-134	470	408	Planctomycetota	Pla4_lineage	Pla4_lineage_or	Pla4_lineage_fa	Pla4_lineage_ge
Otu44474	Thermostilla_marina_SVX8	85.031	481	57	14	1	474	894	1366	6.2e-136	475	409	Planctomycetota	Pla4_lineage	Pla4_lineage_or	Pla4_lineage_fa	Pla4_lineage_ge
Otu4280	Thermostilla_marina_SVX8	89.331	478	42	9	1	474	894	1366	5.9e-171	592	427	Planctomycetota	Phycisphaerae	S-70	S-70_fa	S-70_ge
Otu40315	Thermostilla_marina_SVX8	92.405	474	32	3	1	471	894	1366	0	673	438	Planctomycetota	Planctomycetes	Pirellulales	Pirellulaceae	uncultured
Otu35711	Thermostilla_marina_SVX8	85.155	485	48	22	1	473	894	1366	6.19e-136	475	413	Planctomycetota	Pla4_lineage	Pla4_lineage_or	Pla4_lineage_fa	Pla4_lineage_ge
Otu34233	Thermostilla_marina_SVX8	88.912	478	44	9	1	474	894	1366	1.28e-167	580	425	Planctomycetota	Phycisphaerae	S-70	S-70_fa	S-70_ge
Otu28692	Thermostilla_marina_SVX8	86.221	479	55	10	1	474	894	1366	6.12e-146	508	413	Planctomycetota	Pla4_lineage	Pla4_lineage_or	Pla4_lineage_fa	Pla4_lineage_ge
Otu24497	Thermostilla_marina_SVX8	87.579	475	54	4	1	472	894	1366	4.64e-157	545	416	Planctomycetota	Phycisphaerae	Phycisphaerales	Phycisphaeraceae	unknown
Otu23833	Thermostilla_marina_SVX8	84.647	482	56	17	1	473	894	1366	1.34e-132	464	408	Planctomycetota	Pla4_lineage	Pla4_lineage_or	Pla4_lineage_fa	Pla4_lineage_ge
Otu23658	Thermostilla_marina_SVX8	85.773	485	45	19	1	473	894	1366	6.15e-141	492	416	Planctomycetota	Pla4_lineage	Pla4_lineage_or	Pla4_lineage_fa	Pla4_lineage_ge
Otu2066	Thermostilla_marina_SVX8	86.25	480	51	13	1	472	894	1366	2.19e-145	507	414	Planctomycetota	Pla4_lineage	Pla4_lineage_or	Pla4_lineage_fa	Pla4_lineage_ge
Otu19231	Thermostilla_marina_SVX8	87.605	476	54	5	1	474	894	1366	1.3e-157	547	417	Planctomycetota	Phycisphaerae	S-70	S-70_fa	S-70_ge
Otu19033	Thermostilla_marina_SVX8	85.595	479	57	12	1	473	894	1366	6.15e-141	492	410	Planctomycetota	vadinHA49	vadinHA49_or	vadinHA49_fa	vadinHA49_ge
Otu17249	Thermostilla_marina_SVX8	85.239	481	53	16	1	471	894	1366	4.76e-137	479	410	Planctomycetota	Pla4_lineage	Pla4_lineage_or	Pla4_lineage_fa	Pla4_lineage_ge
Otu16454	Thermostilla_marina_SVX8	87.056	479	50	12	1	473	894	1366	1.3e-152	531	417	Planctomycetota	Phycisphaerae	Phycisphaerales	Phycisphaeraceae	AKYG587
Otu12350	Thermostilla_marina_SVX8	86.214	486	41	23	1	473	894	1366	2.84e-144	503	419	Planctomycetota	Pla4_lineage	Pla4_lineage_or	Pla4_lineage_fa	Pla4_lineage_ge
Otu12253	Thermostilla_marina_SVX8	87.185	476	56	5	1	474	894	1366	2.81e-154	536	415	Planctomycetota	Phycisphaerae	S-70	S-70_fa	S-70_ge
Otu9960	Tundrisphaera_lichenicola_P12	94.915	472	22	2	1	471	888	1358	0	737	448	Planctomycetota	Planctomycetes	Isosphaerales	Isosphaeraceae	unknown
Otu9673	Tundrisphaera_lichenicola_P12	95.763	472	18	2	1	471	888	1358	0	760	452	Planctomycetota	Planctomycetes	Isosphaerales	Isosphaeraceae	Candidatus_Nostocoida
Otu9470	Tundrisphaera_lichenicola_P12	86.975	476	55	7	1	474	888	1358	4.7e-152	529	414	Planctomycetota	Phycisphaerae	Phycisphaerales	Phycisphaeraceae	AKYG587
Otu8550	Tundrisphaera_lichenicola_P12	94.48	471	26	0	1	471	888	1358	0	726	445	Planctomycetota	Planctomycetes	Isosphaerales	Isosphaeraceae	uncultured
Otu64805	Tundrisphaera_lichenicola_P12	97.452	471	12	0	1	471	888	1358	0	804	459	Planctomycetota	Planctomycetes	Isosphaerales	Isosphaeraceae	Tundrisphaera
Otu6453	Tundrisphaera_lichenicola_P12	96.391	471	17	0	1	471	888	1358	0	776	454	Planctomycetota	Planctomycetes	Isosphaerales	Isosphaeraceae	Tundrisphaera
Otu61951	Tundrisphaera_lichenicola_P12	94.48	471	26	0	1	471	888	1358	0	726	445	Planctomycetota	Planctomycetes	Isosphaerales	Isosphaeraceae	Tundrisphaera
Otu59890	Tundrisphaera_lichenicola_P12	90.084	474	43	4	1	473	888	1358	4.52e-177	612	427	Planctomycetota	Planctomycetes	Isosphaerales	Isosphaeraceae	unknown
Otu5594	Tundrisphaera_lichenicola_P12	97.028	471	14	0	1	471	888	1358	0	793	457	Planctomycetota	Planctomycetes	Isosphaerales	Isosphaeraceae	unknown
Otu54518	Tundrisphaera_lichenicola_P12	95.329	471	22	0	1	471	888	1358	0	749	449	Planctomycetota	Planctomycetes	Isosphaerales	Isosphaeraceae	Tundrisphaera
Otu51102	Tundrisphaera_lichenicola_P12	96.809	470	15	0	1	470	889	1358	0	785	455	Planctomycetota	Planctomycetes	Isosphaerales	Isosphaeraceae	Tundrisphaera
Otu50863	Tundrisphaera_lichenicola_P12	94.28	472	25	2	1	471	888	1358	0	721	445	Planctomycetota	Planctomycetes	Isosphaerales	Isosphaeraceae	uncultured
Otu45073	Tundrisphaera_lichenicola_P12	84.277	477	64	10	1	472	888	1358	8.05e-130	455	402	Planctomycetota	vadinHA49	vadinHA49_or	vadinHA49_fa	vadinHA49_ge
Otu41509	Tundrisphaera_lichenicola_P12	93.856	472	28	1	1	472	888	1358	0	710	443	Planctomycetota	Planctomycetes	Isosphaerales	Isosphaeraceae	uncultured
Otu40341	Tundrisphaera_lichenicola_P12	92.405	474	31	5	1	472	888	1358	0	671	438	Planctomycetota	Planctomycetes	Isosphaerales	Isosphaeraceae	uncultured
Otu3627	Tundrisphaera_lichenicola_P12	84.486	477	63	9	1	472	888	1358	1.73e-131	460	403	Planctomycetota	vadinHA49	vadinHA49_or	vadinHA49_fa	vadinHA49_ge
Otu36170	Tundrisphaera_lichenicola_P12	94.904	471	23	1	1	470	888	1358	0	736	447	Planctomycetota	Planctomycetes	Isosphaerales	Isosphaeraceae	unknown
Otu3444	Tundrisphaera_lichenicola_P12	95.966	471	17	2	1	469	888	1358	0	763	452	Planctomycetota	Planctomycetes	Isosphaerales	Isosphaeraceae	unknown
Otu32973	Tundrisphaera_lichenicola_P12	93.418	471	31	0	1	471	888	1358	0	699	440	Planctomycetota	Planctomycetes	Isosphaerales	Isosphaeraceae	uncultured
Otu30199	Tundrisphaera_lichenicola_P12	93.843	471	29	0	1	471	888	1358	0	710	442	Planctomycetota	Planctomycetes	Isosphaerales	Isosphaeraceae	uncultured
Otu29739	Tundrisphaera_lichenicola_P12	84.067	477	65	10	1	472	888	1358	3.74e-128	449	401	Planctomycetota	vadinHA49	vadinHA49_or	vadinHA49_fa	vadinHA49_ge
Otu29273	Tundrisphaera_lichenicola_P12	93.008	472	32	1	1	472	888	1358	0	688	439	Planctomycetota	Planctomycetes	Isosphaerales	Isosphaeraceae	uncultured
Otu28960	Tundrisphaera_lichenicola_P12	94.692	471	25	0	1	471	888	1358	0	732	446	Planctomycetota	Planctomycetes	Isosphaerales	Isosphaeraceae	unknown
Otu26869	Tundrisphaera_lichenicola_P12	95.329	471	21	1	1	470	888	1358	0	747	449	Planctomycetota	Planctomycetes	Isosphaerales	Isosphaeraceae	unknown
Otu24334	Tundrisphaera_lichenicola_P12	96.391	471	17	0	1	471	888	1358	0	776	454	Planctomycetota	Planctomycetes	Isosphaerales	Isosphaeraceae	Tundrisphaera
Otu21552	Tundrisphaera_lichenicola_P12	94.492	472	24	2	1	471	888	1358	0	726	446	Planctomycetota	Planctomycetes	Isosphaerales	Isosphaeraceae	uncultured
Otu19404	Tundrisphaera_lichenicola_P12	94.268	471	26	1	1	470	888	1358	0	719	444	Planctomycetota	Planctomycetes	Isosphaerales	Isosphaeraceae	Tundrisphaera
Otu18040	Tundrisphaera_lichenicola_P12	97.24	471	13	0	1	471	888	1358	0	798	458	Planctomycetota	Planctomycetes	Isosphaerales	Isosphaeraceae	Tundrisphaera
Otu17968	Tundrisphaera_lichenicola_P12	85.714	476	58	10	1	471	888	1358	1.7e-141	494	408	Planctomycetota	Phycisphaerae	Phycisphaerales	Phycisphaeraceae	AKYG587
Otu17825	Tundrisphaera_lichenicola_P12	94.692	471	25	0	1	471	888	1358	0	732	446	Planctomycetota	Planctomycetes	Isosphaerales	Isosphaeraceae	unknown
Otu17460	Tundrisphaera_lichenicola_P12	97.665	471	10	1	1	470	888	1358	0	808	460	Planctomycetota	Planctomycetes	Isosphaerales	Isosphaeraceae	Tundrisphaera
Otu17354	Tundrisphaera_lichenicola_P12	94.503	473	23	3	1	472	888	1358	0	726	447	Planctomycetota	Planctomycetes	Isosphaerales	Isosphaeraceae	uncultured
Otu13462	Tundrisphaera_lichenicola_P12	91.543	473	37	3	1	472	888	1358	0	649	433	Planctomycetota	Planctomycetes	Isosphaerales	Isosphaeraceae	uncultured
Otu13123	Tundrisphaera_lichenicola_P12	94.268	471	27	0	1	471	888	1358	0	721	444	Planctomycetota	Planctomycetes	Isosphaerales	Isosphaeraceae	uncultured
Otu12573	Tundrisphaera_lichenicola_P12	85.535	477	58	9	1	472	888	1358	7.93e-140	488	408	Planctomycetota	vadinHA49	vadinHA49_or	vadinHA49_fa	vadinHA49_ge
Otu12251	Tundrisphaera_lichenicola_P12	93.856	472	28	1	1	472	888	1358	0	710	443	Planctomycetota	Planctomycetes	Isosphaerales	Isosphaeraceae	unknown
Otu12117	Tundrisphaera_lichenicola_P12	97.452	471	12	0	1	471	888	1358	0	804	459	Planctomycetota	Planctomycetes	Isosphaerales	Isosphaeraceae	Tundrisphaera
Otu12025	Tundrisphaera_lichenicola_P12	92.569	471	35	0	1	471	888	1358	0	676	436	Planctomycetota	Planctomycetes	Isosphaerales	Isosphaeraceae	uncultured
Otu11858	Tundrisphaera_lichenicola_P12	93.631	471	30	0	1	471	888	1358	0	704	441	Planctomycetota	Planctomycetes	Isosphaerales	Isosphaeraceae	uncultured
Otu10514	Tundrisphaera_lichenicola_P12	93.46	474	26	4	1	472	888	1358	0	699	443	Planctomycetota	Planctomycetes	Isosphaerales	Isosphaeraceae	uncultured
Otu34876	Tuwongella_immobilis_MBLW1	86.555	476	54	7	1	468	850	1323	3.61e-148	516	412	Planctomycetota	Planctomycetes	Gemmatales	Gemmataceae	uncultured
Otu8955	Uabimicrobium_amorphum	84.906	477	62	8	1	472	907	1378	2.22e-135	473	405	Planctomycetota	BD7-11	BD7-11_or	BD7-11_fa	BD7-11_ge
Otu41205	Uabimicrobium_amorphum	85.386	479	58	8	1	474	907	1378	2.87e-139	486	409	Planctomycetota	unknown	unknown	unknown	unknown
Otu3496	Uabimicrobium_amorphum	84.696	477	62	10	1	471	907	1378	3.71e-133	466	404	Planctomycetota	BD7-11	BD7-11_or	BD7-11_fa	BD7-11_ge
Otu19582	Uabimicrobium_amorphum	86.134	476	53	11	1	467	907	1378	1.01e-143	501	410	Planctomycetota	Pla3_lineage	Pla3_lineage_or	Pla3_lineage_fa	Pla3_lineage_ge
Otu15787	Uabimicrobium_amorphum	84.696	477	62	11	1	471	907	1378	3.71e-133	466	404	Planctomycetota	BD7-11	BD7-11_or	BD7-11_fa	BD7-11_ge
Otu9044	Urbifossiella_limnaia_ETA_A1	94.203	483	28	0	1	483	880	1362	0	737	455	Planctomycetota	Planctomycetes	Gemmatales	Gemmataceae	Gemmata
Otu8592	Urbifossiella_limnaia_ETA_A1	93.224	487	29	3	1	487	880	1362	0	713	454	Planctomycetota	Planctomycetes	Gemmatales	Gemmataceae	unknown
Otu8007	Urbifossiella_limnaia_ETA_A1	90.408	490	38	8	1	488	880	1362	0	636	443	Planctomycetota	Planctomycetes	Gemmatales	Gemmataceae	unknown
Otu7446	Urbifossiella_limnaia_ETA_A1	94.203	483	27	1	1	482	880	1362	0	736	455	Planctomycetota	Planctomycetes	Gemmatales	Gemmataceae	Gemmata
Otu7310	Urbifossiella_limnaia_ETA_A1	92.975	484	30	3	1	481	880	1362	0	702	450	Planctomycetota	Planctomycetes	Gemmatales	Gemmataceae	Gemmata
Otu7242	Urbifossiella_limnaia_ETA_A1	93.582	483	29	1	1	481	880	1362	0	719	452	Planctomycetota	Planctomycetes	Gemmatales	Gemmataceae	Gemmata
Otu67251	Urbifossiella_limnaia_ETA_A1	95.455	484	22	0	1	484	880	1363	0	773	462	Planctomycetota	Planctomycetes	Gemmatales	Gemmataceae	Gemmata
Otu6538	Urbifossiella_limnaia_ETA_A1	93.402	485	26	6	1	481	880	1362	0	713	453	Planctomycetota	Planctomycetes	Gemmatales	Gemmataceae	Gemmata
Otu6463	Urbifossiella_limnaia_ETA_A1	93.789	483	30	0	1	483	880	1362	0	726	453	Planctomycetota	Planctomycetes	Gemmatales	Gemmataceae	Gemmata
Otu6380	Urbifossiella_limnaia_ETA_A1	96.066	483	19	0	1	483	880	1362	0	787	464	Planctomycetota	Planctomycetes	Gemmatales	Gemmataceae	Gemmata
Otu60822	Urbifossiella_limnaia_ETA_A1	92.133	483	36	2	1	481	880	1362	0	680	445	Planctomycetota	Planctomycetes	Gemmatales	Gemmataceae	Gemmata
Otu5785	Urbifossiella_limnaia_ETA_A1	91.753	485	34	6	1	481	880	1362	0	669	445	Planctomycetota	Planctomycetes	Gemmatales	Gemmataceae	Gemmata
Otu5595	Urbifossiella_limnaia_ETA_A1	90.224	491	37	11	1	488	880	1362	0	630	443	Planctomycetota	Planctomycetes	Gemmatales	Gemmataceae	unknown
Otu55747	Urbifossiella_limnaia_ETA_A1	93.168	483	32	1	1	482	880	1362	0	708	450	Planctomycetota	Planctomycetes	Gemmatales	Gemmataceae	Gemmata
Otu55156	Urbifossiella_limnaia_ETA_A1	93.375	483	29	2	1	480	880	1362	0	712	451	Planctomycetota	Planctomycetes	Gemmatales	Gemmataceae	Gemmata
Otu55114	Urbifossiella_limnaia_ETA_A1	95.031	483	22	2	1	481	880	1362	0	758	459	Planctomycetota	Planctomycetes	Gemmatales	Gemmataceae	Gemmata
Otu5326	Urbifossiella_limnaia_ETA_A1	93.789	483	28	2	1	481	880	1362	0	725	453	Planctomycetota	Planctomycetes	Gemmatales	Gemmataceae	Gemmata
Otu5302	Urbifossiella_limnaia_ETA_A1	99.793	483	1	0	1	483	880	1362	0	887	482	Planctomycetota	Planctomycetes	Gemmatales	Gemmataceae	Gemmata
Otu52924	Urbifossiella_limnaia_ETA_A1	93.168	483	31	2	1	481	880	1362	0	708	450	Planctomycetota	Planctomycetes	Gemmatales	Gemmataceae	Gemmata
Otu48822	Urbifossiella_limnaia_ETA_A1	94.433	485	25	2	1	485	880	1362	0	745	458	Planctomycetota	Planctomycetes	Gemmatales	Gemmataceae	Gemmata
Otu48816	Urbifossiella_limnaia_ETA_A1	90.798	489	37	6	1	487	880	1362	0	647	444	Planctomycetota	Planctomycetes	Gemmatales	Gemmataceae	Gemmata
Otu48335	Urbifossiella_limnaia_ETA_A1	94.824	483	25	0	1	483	880	1362	0	754	458	Planctomycetota	Planctomycetes	Gemmatales	Gemmataceae	Gemmata
Otu48148	Urbifossiella_limnaia_ETA_A1	92.402	487	33	3	1	487	880	1362	0	691	450	Planctomycetota	Planctomycetes	Gemmatales	Gemmataceae	Fimbriiglobus
Otu48044	Urbifossiella_limnaia_ETA_A1	94.057	488	23	5	1	487	880	1362	0	736	459	Planctomycetota	Planctomycetes	Gemmatales	Gemmataceae	Gemmata
Otu4734	Urbifossiella_limnaia_ETA_A1	95.031	483	23	1	1	482	880	1362	0	758	459	Planctomycetota	Planctomycetes	Gemmatales	Gemmataceae	Gemmata
Otu4716	Urbifossiella_limnaia_ETA_A1	94.824	483	23	1	1	481	880	1362	0	752	458	Planctomycetota	Planctomycetes	Gemmatales	Gemmataceae	Gemmata
Otu46018	Urbifossiella_limnaia_ETA_A1	93.996	483	29	0	1	483	880	1362	0	732	454	Planctomycetota	Planctomycetes	Gemmatales	Gemmataceae	Gemmata
Otu45777	Urbifossiella_limnaia_ETA_A1	93.168	483	33	0	1	483	880	1362	0	710	450	Planctomycetota	Planctomycetes	Gemmatales	Gemmataceae	Gemmata
Otu45644	Urbifossiella_limnaia_ETA_A1	93.634	487	27	4	1	487	880	1362	0	725	456	Planctomycetota	Planctomycetes	Gemmatales	Gemmataceae	Gemmata
Otu45572	Urbifossiella_limnaia_ETA_A1	94.824	483	23	1	1	481	880	1362	0	752	458	Planctomycetota	Planctomycetes	Gemmatales	Gemmataceae	Gemmata
Otu44636	Urbifossiella_limnaia_ETA_A1	92.181	486	34	3	1	485	880	1362	0	684	448	Planctomycetota	Planctomycetes	Gemmatales	Gemmataceae	Gemmata
Otu42237	Urbifossiella_limnaia_ETA_A1	93.388	484	28	4	1	481	880	1362	0	713	452	Planctomycetota	Planctomycetes	Gemmatales	Gemmataceae	Gemmata
Otu41786	Urbifossiella_limnaia_ETA_A1	94.661	487	20	6	1	485	880	1362	0	750	461	Planctomycetota	Planctomycetes	Gemmatales	Gemmataceae	Gemmata
Otu41260	Urbifossiella_limnaia_ETA_A1	93.375	483	32	0	1	483	880	1362	0	715	451	Planctomycetota	Planctomycetes	Gemmatales	Gemmataceae	Gemmata
Otu40909	Urbifossiella_limnaia_ETA_A1	93.84	487	26	3	1	487	880	1362	0	730	457	Planctomycetota	Planctomycetes	Gemmatales	Gemmataceae	unknown
Otu36385	Urbifossiella_limnaia_ETA_A1	94.203	483	26	2	1	481	880	1362	0	736	455	Planctomycetota	Planctomycetes	Gemmatales	Gemmataceae	Gemmata
Otu35797	Urbifossiella_limnaia_ETA_A1	94.41	483	25	2	1	481	880	1362	0	741	456	Planctomycetota	Planctomycetes	Gemmatales	Gemmataceae	Gemmata
Otu3133	Urbifossiella_limnaia_ETA_A1	96.273	483	16	2	1	481	880	1362	0	791	465	Planctomycetota	Planctomycetes	Gemmatales	Gemmataceae	Gemmata
Otu30631	Urbifossiella_limnaia_ETA_A1	90.741	486	41	4	1	485	880	1362	0	645	441	Planctomycetota	Planctomycetes	Gemmatales	Gemmataceae	uncultured
Otu30104	Urbifossiella_limnaia_ETA_A1	94.824	483	23	2	1	481	880	1362	0	752	458	Planctomycetota	Planctomycetes	Gemmatales	Gemmataceae	Gemmata
Otu29078	Urbifossiella_limnaia_ETA_A1	90.574	488	40	6	1	487	880	1362	0	641	442	Planctomycetota	Planctomycetes	Gemmatales	Gemmataceae	unknown
Otu28621	Urbifossiella_limnaia_ETA_A1	92.197	487	34	4	1	487	880	1362	0	686	449	Planctomycetota	Planctomycetes	Gemmatales	Gemmataceae	Fimbriiglobus
Otu27903	Urbifossiella_limnaia_ETA_A1	93.789	483	30	0	1	483	880	1362	0	726	453	Planctomycetota	Planctomycetes	Gemmatales	Gemmataceae	Gemmata
Otu27695	Urbifossiella_limnaia_ETA_A1	94.433	485	25	1	1	485	880	1362	0	745	458	Planctomycetota	Planctomycetes	Gemmatales	Gemmataceae	Gemmata
Otu26931	Urbifossiella_limnaia_ETA_A1	93.789	483	27	3	1	480	880	1362	0	723	453	Planctomycetota	Planctomycetes	Gemmatales	Gemmataceae	Gemmata
Otu25082	Urbifossiella_limnaia_ETA_A1	93.996	483	29	0	1	483	880	1362	0	732	454	Planctomycetota	Planctomycetes	Gemmatales	Gemmataceae	Gemmata
Otu24440	Urbifossiella_limnaia_ETA_A1	91.34	485	35	5	1	480	880	1362	0	656	443	Planctomycetota	Planctomycetes	Gemmatales	Gemmataceae	unknown
Otu23946	Urbifossiella_limnaia_ETA_A1	94.203	483	26	2	1	481	880	1362	0	736	455	Planctomycetota	Planctomycetes	Gemmatales	Gemmataceae	Gemmata
Otu23879	Urbifossiella_limnaia_ETA_A1	89.592	490	42	9	1	488	880	1362	1.3e-177	614	439	Planctomycetota	Planctomycetes	Gemmatales	Gemmataceae	uncultured
Otu23697	Urbifossiella_limnaia_ETA_A1	97.308	483	11	2	1	481	880	1362	0	819	470	Planctomycetota	Planctomycetes	Gemmatales	Gemmataceae	Gemmata
Otu20354	Urbifossiella_limnaia_ETA_A1	92.149	484	31	5	1	478	880	1362	0	676	446	Planctomycetota	Planctomycetes	Gemmatales	Gemmataceae	Fimbriiglobus
Otu19599	Urbifossiella_limnaia_ETA_A1	94.203	483	26	1	1	481	880	1362	0	736	455	Planctomycetota	Planctomycetes	Gemmatales	Gemmataceae	Gemmata
Otu19284	Urbifossiella_limnaia_ETA_A1	95.652	483	19	2	1	481	880	1362	0	774	462	Planctomycetota	Planctomycetes	Gemmatales	Gemmataceae	Gemmata
Otu18899	Urbifossiella_limnaia_ETA_A1	93.375	483	31	1	1	482	880	1362	0	713	451	Planctomycetota	Planctomycetes	Gemmatales	Gemmataceae	Gemmata
Otu18449	Urbifossiella_limnaia_ETA_A1	93.375	483	30	1	1	481	880	1362	0	713	451	Planctomycetota	Planctomycetes	Gemmatales	Gemmataceae	Gemmata
Otu18118	Urbifossiella_limnaia_ETA_A1	87.705	488	53	7	1	486	880	1362	4.75e-162	562	428	Planctomycetota	Planctomycetes	Gemmatales	Gemmataceae	uncultured
Otu18050	Urbifossiella_limnaia_ETA_A1	94.203	483	28	0	1	483	880	1362	0	737	455	Planctomycetota	Planctomycetes	Gemmatales	Gemmataceae	Gemmata
Otu16877	Urbifossiella_limnaia_ETA_A1	93.375	483	30	1	1	481	880	1362	0	713	451	Planctomycetota	Planctomycetes	Gemmatales	Gemmataceae	Gemmata
Otu16743	Urbifossiella_limnaia_ETA_A1	94.433	485	25	2	1	485	880	1362	0	745	458	Planctomycetota	Planctomycetes	Gemmatales	Gemmataceae	Gemmata
Otu15684	Urbifossiella_limnaia_ETA_A1	94.617	483	24	1	1	481	880	1362	0	747	457	Planctomycetota	Planctomycetes	Gemmatales	Gemmataceae	Gemmata
Otu13781	Urbifossiella_limnaia_ETA_A1	93.168	483	31	2	1	481	880	1362	0	708	450	Planctomycetota	Planctomycetes	Gemmatales	Gemmataceae	Gemmata
Otu13759	Urbifossiella_limnaia_ETA_A1	95.238	483	23	0	1	483	880	1362	0	765	460	Planctomycetota	Planctomycetes	Gemmatales	Gemmataceae	Gemmata
Otu13381	Urbifossiella_limnaia_ETA_A1	91.393	488	37	3	1	488	880	1362	0	664	446	Planctomycetota	Planctomycetes	Gemmatales	Gemmataceae	uncultured
Otu13115	Urbifossiella_limnaia_ETA_A1	92.784	485	31	4	1	483	880	1362	0	699	450	Planctomycetota	Planctomycetes	Gemmatales	Gemmataceae	Gemmata
Otu12712	Urbifossiella_limnaia_ETA_A1	92.547	483	36	0	1	483	880	1362	0	693	447	Planctomycetota	Planctomycetes	Gemmatales	Gemmataceae	Gemmata
Otu11965	Urbifossiella_limnaia_ETA_A1	91.753	485	38	1	1	485	880	1362	0	673	445	Planctomycetota	Planctomycetes	Gemmatales	Gemmataceae	Gemmata
Otu10768	Urbifossiella_limnaia_ETA_A1	94.617	483	26	0	1	483	880	1362	0	749	457	Planctomycetota	Planctomycetes	Gemmatales	Gemmataceae	Gemmata
Otu10644	Urbifossiella_limnaia_ETA_A1	94.227	485	26	1	1	485	880	1362	0	739	457	Planctomycetota	Planctomycetes	Gemmatales	Gemmataceae	Gemmata
Otu10466	Urbifossiella_limnaia_ETA_A1	94.203	483	26	2	1	481	880	1362	0	736	455	Planctomycetota	Planctomycetes	Gemmatales	Gemmataceae	Gemmata
Otu9419	Zavarzinella_formosa_A10	93.238	488	31	2	1	487	871	1357	0	717	455	Planctomycetota	Planctomycetes	Gemmatales	Gemmataceae	unknown
Otu7316	Zavarzinella_formosa_A10	88.664	494	41	14	1	486	871	1357	7.84e-170	588	438	Planctomycetota	Planctomycetes	Gemmatales	Gemmataceae	uncultured
Otu64745	Zavarzinella_formosa_A10	89.474	494	39	12	1	488	871	1357	4.67e-177	612	442	Planctomycetota	Planctomycetes	Gemmatales	Gemmataceae	unknown
Otu6153	Zavarzinella_formosa_A10	88.641	493	43	13	1	486	871	1357	7.84e-170	588	437	Planctomycetota	Planctomycetes	Gemmatales	Gemmataceae	uncultured
Otu55330	Zavarzinella_formosa_A10	92.638	489	33	3	1	488	871	1357	0	701	453	Planctomycetota	Planctomycetes	Gemmatales	Gemmataceae	unknown
Otu43721	Zavarzinella_formosa_A10	90	490	40	8	1	484	871	1357	0	625	441	Planctomycetota	Planctomycetes	Gemmatales	Gemmataceae	unknown
Otu40454	Zavarzinella_formosa_A10	86.327	490	46	13	1	472	871	1357	1.31e-147	514	423	Planctomycetota	Planctomycetes	Gemmatales	Gemmataceae	uncultured
Otu39636	Zavarzinella_formosa_A10	90.061	493	36	13	1	486	871	1357	0	627	444	Planctomycetota	Planctomycetes	Gemmatales	Gemmataceae	uncultured
Otu39570	Zavarzinella_formosa_A10	93.634	487	31	0	1	487	871	1357	0	728	456	Planctomycetota	Planctomycetes	Gemmatales	Gemmataceae	uncultured
Otu32069	Zavarzinella_formosa_A10	93.265	490	27	5	1	487	871	1357	0	717	457	Planctomycetota	Planctomycetes	Gemmatales	Gemmataceae	Telmatocola
Otu2548	Zavarzinella_formosa_A10	94.49	490	21	5	1	487	871	1357	0	750	463	Planctomycetota	Planctomycetes	Gemmatales	Gemmataceae	unknown
Otu21411	Zavarzinella_formosa_A10	89.879	494	37	11	1	488	871	1357	2.16e-180	623	444	Planctomycetota	Planctomycetes	Gemmatales	Gemmataceae	uncultured
Otu19120	Zavarzinella_formosa_A10	88.866	494	40	15	1	486	871	1357	1.68e-171	593	439	Planctomycetota	Planctomycetes	Gemmatales	Gemmataceae	unknown
Otu15694	Zavarzinella_formosa_A10	90.593	489	43	3	1	488	871	1357	0	645	443	Planctomycetota	Planctomycetes	Gemmatales	Gemmataceae	uncultured
Otu14209	Zavarzinella_formosa_A10	94.867	487	25	0	1	487	871	1357	0	761	462	Planctomycetota	Planctomycetes	Gemmatales	Gemmataceae	unknown
Otu13975	Zavarzinella_formosa_A10	88.776	490	48	7	1	486	871	1357	1.68e-171	593	435	Planctomycetota	Planctomycetes	Gemmatales	Gemmataceae	uncultured
Otu11405	Zavarzinella_formosa_A10	96.92	487	15	0	1	487	871	1357	0	817	472	Planctomycetota	Planctomycetes	Gemmatales	Gemmataceae	Zavarzinella
Otu10337	Zavarzinella_formosa_A10	88.664	494	41	15	1	486	871	1357	7.84e-170	588	438	Planctomycetota	Planctomycetes	Gemmatales	Gemmataceae	uncultured
Otu10147	Zavarzinella_formosa_A10	89.613	491	41	9	1	485	871	1357	3.59e-178	616	440	Planctomycetota	Planctomycetes	Gemmatales	Gemmataceae	uncultured
